# Supplementary material for: Development of a novel non-invasive biomarker panel for hepatic fibrosis in MASLD
Source: Nat Commun. 2024 May 29;15:4564. doi: 10.1038/s41467-024-48956-0 (PMC11137090; doi:10.1038/s41467-024-48956-0)
Supplement: Supplementary file 4 — Supplementary Data 1 [file 41467_2024_48956_MOESM4_ESM.xlsx]

## Sheet: SupplTable1
Gene annotation					Mouse Liver DEGs at 24wk (HFD/Chow)			Rcorr[minimum of pearson & spearman] between Mouse Liver gene expression and D2O Collagen fractional synthesis rate					# D2O-proteins/ gene with Abs(Rcorr)> 0.9
								soluble	soluble	insoluble	insoluble	insoluble
GeneID	Symbol	Entrez Gene Name	Location	Type(s)	avg (nCnts)	log2 Fold Change	-logP	Collagen alpha-1(I) chain	Collagen alpha-2(I) chain	Collagen alpha-1(I) chain	Collagen alpha-1(III) chain	Collagen alpha-2(I) chain
ENSMUSG00000050359	SPRR1A	small proline rich protein 1A	Plasma Membrane	other	59.6648	9.21854	20.246	0.897549	0.918791	0.852437	0.846154	0.889499	1
ENSMUSG00000049723	MMP12	matrix metallopeptidase 12	Extracellular Space	peptidase	375.005	6.78254	24.5977	0.954994	0.964286	0.928571	0.926562	0.95379	5
ENSMUSG00000026822	LCN2	lipocalin 2	Extracellular Space	transporter	888.61	4.71793	40.9172	0.859595	0.870299	0.714286	0.867681	0.928571	1
ENSMUSG00000037868	EGR2	early growth response 2	Nucleus	transcription regulator	17.7546	4.55824	10.6473	0.872727	0.900937	0.882919	0.897549	0.98469	2
ENSMUSG00000001131	TIMP1	TIMP metallopeptidase inhibitor 1	Extracellular Space	cytokine	22.6545	4.40877	10.3299	0.828862	0.857143	0.892857	0.852437	0.964286	1
ENSMUSG00000035373	Ccl7	chemokine (C-C motif) ligand 7	Extracellular Space	cytokine	6.04329	4.39307	7.90627	0.897549	0.926562	0.852437	0.923077	0.963624	3
ENSMUSG00000028341	NR4A3	nuclear receptor subfamily 4 group A member 3	Nucleus	ligand-dependent nuclear receptor	8.5797	4.30106	11.7624	0.872727	0.846881	0.774806	0.953646	0.828862	1
ENSMUSG00000028555	TTC39A	tetratricopeptide repeat domain 39A	Other	other	56.4325	4.14293	33.34	0.925487	0.933991	0.785714	0.940497	0.964286	4
ENSMUSG00000023992	TREM2	triggering receptor expressed on myeloid cells 2	Plasma Membrane	transmembrane receptor	93.2615	4.1341	11.4078	0.828862	0.857143	0.892857	0.852437	0.964286	1
ENSMUSG00000021696	ELOVL7	ELOVL fatty acid elongase 7	Cytoplasm	enzyme	32.2207	3.85477	18.5511	0.846881	0.857143	0.714286	0.926562	0.857143	1
ENSMUSG00000039629	STRIP2	striatin interacting protein 2	Cytoplasm	other	6.20443	3.83481	7.90618	0.897549	0.926562	0.852437	0.923077	0.963624	3
ENSMUSG00000034612	CHST11	carbohydrate sulfotransferase 11	Cytoplasm	enzyme	27.0141	3.82372	16.0584	0.900937	0.928571	0.857143	0.926562	0.980228	4
ENSMUSG00000028664	EPHB2	EPH receptor B2	Plasma Membrane	kinase	39.2621	3.76031	10.3494	0.80587	0.816217	0.793934	0.83839	0.926749	1
ENSMUSG00000048078	TENM4	teneurin transmembrane protein 4	Plasma Membrane	other	12.289	3.7562	9.93498	0.987696	0.964286	0.892857	0.954394	0.857143	3
ENSMUSG00000030142	CLEC4E	C-type lectin domain family 4 member E	Plasma Membrane	other	8.93528	3.58311	10.9643	0.900937	0.857143	0.836724	0.84586	0.759181	1
ENSMUSG00000029659	MEDAG	mesenteric estrogen dependent adipogenesis	Cytoplasm	other	6.09294	3.41857	4.55158	0.909701	0.920696	0.774806	0.935581	0.936975	4
ENSMUSG00000001506	COL1A1	collagen type I alpha 1 chain	Extracellular Space	other	371.309	3.36835	8.97839	0.845757	0.866251	0.857143	0.91763	0.958566	2
ENSMUSG00000025473	ADAM8	ADAM metallopeptidase domain 8	Plasma Membrane	peptidase	36.6902	3.3572	8.95769	0.900937	0.926088	0.857143	0.915415	0.946367	4
ENSMUSG00000030789	ITGAX	integrin subunit alpha X	Plasma Membrane	transmembrane receptor	82.2979	3.27073	19.1585	0.828862	0.857143	0.892857	0.852437	0.931558	1
ENSMUSG00000025351	CD63	CD63 molecule	Plasma Membrane	other	127.111	3.17477	8.38534	0.834344	0.852489	0.857143	0.89569	0.958216	1
ENSMUSG00000049103	CCR2	C-C motif chemokine receptor 2	Plasma Membrane	G-protein coupled receptor	94.4179	3.11381	25.676	0.774806	0.785714	0.857143	0.852437	0.928571	1
ENSMUSG00000044748	Defb1	defensin beta 1	Extracellular Space	other	85.285	3.113	29.4159	0.900937	0.928571	0.75	0.926562	0.892857	3
ENSMUSG00000030208	EMP1	epithelial membrane protein 1	Plasma Membrane	other	103.318	3.05753	10.9407	0.881137	0.890276	0.75	0.92486	0.928571	2
ENSMUSG00000063506	ARHGAP22	Rho GTPase activating protein 22	Cytoplasm	other	17.164	3.05507	9.96659	0.900937	0.924941	0.857143	0.926562	0.990349	4
ENSMUSG00000026981	IL1RN	interleukin 1 receptor antagonist	Extracellular Space	cytokine	185.51	3.02666	23.9424	0.846881	0.857143	0.907546	0.815374	0.857143	1
ENSMUSG00000063193	CD300LB	CD300 molecule like family member b	Plasma Membrane	other	89.7321	3.01384	14.2097	0.91523	0.928811	0.821429	0.903089	0.857143	3
ENSMUSG00000036587	FUT7	fucosyltransferase 7	Cytoplasm	enzyme	7.29474	3.00965	7.56885	0.926354	0.940992	0.857143	0.963624	0.928571	4
ENSMUSG00000027408	CPXM1	carboxypeptidase X, M14 family member 1	Extracellular Space	peptidase	72.2565	3.00037	10.8689	0.900937	0.928571	0.75	0.926562	0.892857	3
ENSMUSG00000031906	SMPD3	sphingomyelin phosphodiesterase 3	Cytoplasm	enzyme	54.2983	2.9469	8.45773	0.888489	0.905125	0.857143	0.926562	0.980781	3
ENSMUSG00000021614	VCAN	versican	Extracellular Space	other	13.5606	2.91484	6.84819	0.888451	0.902147	0.785714	0.944839	0.964286	3
ENSMUSG00000008136	FHL2	four and a half LIM domains 2	Nucleus	transcription regulator	16.2218	2.90989	9.06005	0.846881	0.857143	0.821429	0.901146	0.958695	2
ENSMUSG00000032080	APOA4	apolipoprotein A4	Extracellular Space	transporter	11347.2	2.90261	29.8246	0.922093	0.935462	0.857143	0.929957	0.928571	4
ENSMUSG00000079293	CLEC7A	C-type lectin domain containing 7A	Plasma Membrane	transmembrane receptor	384.827	2.89776	14.3991	0.828862	0.857143	0.892857	0.852437	0.964286	1
ENSMUSG00000029602	RASAL1	RAS protein activator like 1	Cytoplasm	other	11.8575	2.87338	7.57776	0.878585	0.896417	0.75	0.926562	0.892857	1
ENSMUSG00000032231	ANXA2	annexin A2	Plasma Membrane	other	856.474	2.87292	26.5567	0.858793	0.867504	0.714286	0.854904	0.924817	1
ENSMUSG00000051225	FAM83A	family with sequence similarity 83 member A	Other	other	70.5621	2.85608	12.7739	0.869897	0.885722	0.785714	0.896817	0.949119	1
ENSMUSG00000016763	SCUBE1	signal peptide, CUB domain and EGF like domain containing 1	Plasma Membrane	transmembrane receptor	18.6515	2.84965	5.18161	0.838855	0.855153	0.857143	0.911261	0.966714	2
ENSMUSG00000024529	LOX	lysyl oxidase	Extracellular Space	enzyme	17.5456	2.83641	6.98345	0.888977	0.898074	0.75	0.915791	0.892857	1
ENSMUSG00000057465	SAA1	serum amyloid A1	Extracellular Space	transporter	1016.53	2.82179	22.5725	0.846881	0.857143	0.821429	0.926562	0.964286	2
ENSMUSG00000072596	Ear2 (includes others)	eosinophil-associated, ribonuclease A family, member 2	Cytoplasm	enzyme	133.337	2.81263	20.1256	0.900937	0.928571	0.857143	0.852437	0.905545	3
ENSMUSG00000040473	CFAP69	cilia and flagella associated protein 69	Cytoplasm	other	9.79629	2.78562	6.27492	0.828862	0.857143	0.892857	0.852437	0.964286	1
ENSMUSG00000034593	MYO5A	myosin VA	Cytoplasm	enzyme	45.6243	2.77433	21.7267	0.900937	0.928571	0.75	0.926562	0.892857	3
ENSMUSG00000029161	CGREF1	cell growth regulator with EF-hand domain 1	Extracellular Space	other	19.3276	2.75211	12.4532	0.864427	0.878066	0.75	0.911584	0.892857	1
ENSMUSG00000037411	SERPINE1	serpin family E member 1	Extracellular Space	other	41.3762	2.71639	11.915	0.893783	0.913714	0.75	0.926562	0.892857	2
ENSMUSG00000026271	GPR35	G protein-coupled receptor 35	Plasma Membrane	G-protein coupled receptor	49.5467	2.68884	10.3905	0.900937	0.928571	0.75	0.926562	0.892857	3
ENSMUSG00000030717	NUPR1	nuclear protein 1, transcriptional regulator	Nucleus	transcription regulator	42.8872	2.68703	7.82189	0.828862	0.857143	0.892796	0.852437	0.964286	1
ENSMUSG00000028369	SVEP1	sushi, von Willebrand factor type A, EGF and pentraxin domain containing 1	Cytoplasm	other	46.5949	2.64356	10.6216	0.82815	0.83727	0.821429	0.886519	0.948093	1
ENSMUSG00000031538	PLAT	plasminogen activator, tissue type	Extracellular Space	peptidase	30.8838	2.63235	6.36503	0.828862	0.850955	0.881293	0.852437	0.961261	1
ENSMUSG00000026043	COL3A1	collagen type III alpha 1 chain	Extracellular Space	other	1282.52	2.61159	10.315	0.894138	0.909506	0.75	0.926562	0.892857	2
ENSMUSG00000028364	TNC	tenascin C	Extracellular Space	other	46.257	2.61068	12.3366	0.900937	0.919807	0.857143	0.926562	0.977298	4
ENSMUSG00000037217	SYN1	synapsin I	Plasma Membrane	transporter	19.7529	2.59429	11.714	0.89268	0.900515	0.75	0.84209	0.821429	1
ENSMUSG00000035385	Ccl2	chemokine (C-C motif) ligand 2	Extracellular Space	cytokine	40.94	2.59267	16.0184	0.900937	0.928571	0.857143	0.926562	0.957298	4
ENSMUSG00000033949	TRIM36	tripartite motif containing 36	Cytoplasm	enzyme	11.4039	2.56984	6.98966	0.774806	0.785714	0.857143	0.852437	0.928571	1
ENSMUSG00000029822	OSBPL3	oxysterol binding protein like 3	Cytoplasm	other	586.988	2.52678	14.7859	0.874708	0.882813	0.714286	0.872536	0.928571	1
ENSMUSG00000032024	CLMP	CXADR like membrane protein	Plasma Membrane	other	15.0869	2.509	8.28355	0.882919	0.892857	0.75	0.963624	0.928571	2
ENSMUSG00000067780	PI15	peptidase inhibitor 15	Extracellular Space	other	10.3262	2.50059	4.72826	0.846881	0.857143	0.821429	0.905132	0.955271	2
ENSMUSG00000032925	ITGBL1	integrin subunit beta like 1	Extracellular Space	other	15.6495	2.49232	7.1495	0.846881	0.857143	0.714286	0.926562	0.857143	1
ENSMUSG00000029661	COL1A2	collagen type I alpha 2 chain	Extracellular Space	other	478.181	2.48801	9.25889	0.902	0.916609	0.785714	0.955751	0.964286	4
ENSMUSG00000069830	Nlrp1a	NLR family, pyrin domain containing 1A	Nucleus	other	5.93438	2.48334	5.49614	0.828862	0.853547	0.887208	0.852437	0.929084	1
ENSMUSG00000000204	SLFN12L	schlafen family member 12 like	Other	enzyme	15.897	2.47144	5.68024	0.882919	0.892857	0.963703	0.852437	0.911777	2
ENSMUSG00000050335	LGALS3	galectin 3	Extracellular Space	other	300.043	2.4686	14.4402	0.900937	0.908014	0.857143	0.852437	0.897521	2
ENSMUSG00000026683	NUF2	NUF2 component of NDC80 kinetochore complex	Nucleus	other	6.93985	2.46508	4.60808	0.913492	0.924658	0.924573	0.905292	0.908513	5
ENSMUSG00000048612	MYOF	myoferlin	Nucleus	other	175.386	2.44469	22.3608	0.936975	0.951278	0.785714	0.93634	0.964286	4
ENSMUSG00000041737	TMEM45B	transmembrane protein 45B	Extracellular Space	other	9.99833	2.43889	7.85806	0.882919	0.892857	0.75	0.959661	0.928571	2
ENSMUSG00000004933	MATK	megakaryocyte-associated tyrosine kinase	Cytoplasm	kinase	21.4072	2.43664	14.6696	0.954994	0.959893	0.92835	0.926562	0.937253	5
ENSMUSG00000053318	SLAMF8	SLAM family member 8	Extracellular Space	other	40.2997	2.40294	15.8711	0.925962	0.931022	0.821429	0.878155	0.82647	2
ENSMUSG00000041468	GPR12	G protein-coupled receptor 12	Plasma Membrane	G-protein coupled receptor	26.7058	2.37092	13.0973	0.951215	0.954156	0.919905	0.926562	0.939485	5
ENSMUSG00000027379	BUB1	BUB1 mitotic checkpoint serine/threonine kinase	Nucleus	kinase	6.72915	2.35402	3.92225	0.873806	0.881172	0.714286	0.87638	0.928571	1
ENSMUSG00000026321	TNFRSF11A	TNF receptor superfamily member 11a	Plasma Membrane	transmembrane receptor	36.913	2.35373	13.7866	0.900937	0.928571	0.857143	0.852437	0.900691	3
ENSMUSG00000034127	TSPAN8	tetraspanin 8	Plasma Membrane	other	32.5679	2.35298	4.10454	0.774806	0.785714	0.857143	0.852437	0.928571	1
ENSMUSG00000020897	AURKB	aurora kinase B	Nucleus	kinase	9.91229	2.33352	4.02036	0.884397	0.901106	0.75	0.926562	0.892857	2
ENSMUSG00000021822	PLAU	plasminogen activator, urokinase	Extracellular Space	peptidase	57.6208	2.32633	10.0895	0.936975	0.955379	0.785714	0.963624	0.964286	4
ENSMUSG00000042195	SLC35F2	solute carrier family 35 member F2	Other	other	25.3052	2.31072	6.19966	0.882919	0.857143	0.785714	0.958073	0.857143	1
ENSMUSG00000054293	P2ry10b	purinergic receptor P2Y, G-protein coupled 10B	Plasma Membrane	G-protein coupled receptor	24.0297	2.30096	15.1856	0.936975	0.954536	0.785714	0.930747	0.954279	4
ENSMUSG00000026676	CCDC3	coiled-coil domain containing 3	Cytoplasm	other	60.6365	2.29947	12.6393	0.846881	0.857143	0.821429	0.926562	0.964286	2
ENSMUSG00000028111	CTSK	cathepsin K	Cytoplasm	peptidase	21.7345	2.26187	6.77385	0.828862	0.849572	0.872757	0.852437	0.954813	1
ENSMUSG00000035279	SSC5D	scavenger receptor cysteine rich family member with 5 domains	Plasma Membrane	transmembrane receptor	16.2362	2.26123	6.3011	0.873119	0.885061	0.857143	0.926562	0.98088	2
ENSMUSG00000026956	UAP1L1	UDP-N-acetylglucosamine pyrophosphorylase 1 like 1	Other	other	215.417	2.2534	12.84	0.906868	0.918368	0.785714	0.936066	0.964286	4
ENSMUSG00000061815	RUFY4	RUN and FYVE domain containing 4	Other	other	11.5973	2.24961	6.11092	0.846881	0.857143	0.714286	0.926562	0.857143	1
ENSMUSG00000040751	LAT2	linker for activation of T cells family member 2	Plasma Membrane	other	15.3926	2.21695	9.44679	0.846881	0.857143	0.821429	0.926562	0.964286	2
ENSMUSG00000019850	TNFAIP3	TNF alpha induced protein 3	Nucleus	enzyme	141.894	2.2064	9.53929	0.774806	0.821429	0.821429	0.778312	0.918588	1
ENSMUSG00000011008	MCOLN2	mucolipin 2	Plasma Membrane	ion channel	18.7674	2.20569	9.19553	0.846881	0.892857	0.785714	0.852437	0.9195	1
ENSMUSG00000031825	CRISPLD2	cysteine rich secretory protein LCCL domain containing 2	Cytoplasm	other	5.00111	2.20134	4.28857	0.72075	0.75	0.714286	0.815374	0.928571	1
ENSMUSG00000070469	ADAMTSL3	ADAMTS like 3	Other	other	9.28474	2.19419	6.3767	0.846881	0.857143	0.714286	0.922198	0.857143	1
ENSMUSG00000036040	ADAMTSL2	ADAMTS like 2	Extracellular Space	other	181.173	2.18838	8.65015	0.846881	0.857143	0.714286	0.926562	0.857143	1
ENSMUSG00000006219	FBLIM1	filamin binding LIM protein 1	Plasma Membrane	other	65.2232	2.18136	11.7856	0.828862	0.857143	0.892857	0.852437	0.959675	1
ENSMUSG00000067276	CAPN6	calpain 6	Cytoplasm	peptidase	42.8557	2.18125	12.9732	0.882919	0.892857	0.75	0.956629	0.928571	2
ENSMUSG00000051439	CD14	CD14 molecule	Plasma Membrane	transmembrane receptor	107.297	2.17938	10.2795	0.900937	0.923226	0.75	0.926562	0.892857	3
ENSMUSG00000096956	Snhg18	small nucleolar RNA host gene 18	Other	other	33.0178	2.16795	18.4605	0.882919	0.892857	0.75	0.947155	0.928571	2
ENSMUSG00000000628	HK2	hexokinase 2	Cytoplasm	kinase	76.7498	2.16601	18.9102	0.846881	0.892857	0.785714	0.852437	0.928601	1
ENSMUSG00000021262	EVL	Enah/Vasp-like	Plasma Membrane	other	167.808	2.1587	14.8123	0.900937	0.92068	0.75	0.852437	0.821429	2
ENSMUSG00000037902	SIRPA	signal regulatory protein alpha	Plasma Membrane	phosphatase	884.361	2.15296	14.5413	0.846881	0.877605	0.785714	0.852437	0.914332	1
ENSMUSG00000022651	Retnlg	resistin like gamma	Extracellular Space	other	6.9279	2.14168	5.51221	0.828862	0.845219	0.871698	0.852437	0.95966	1
ENSMUSG00000048126	COL6A3	collagen type VI alpha 3 chain	Extracellular Space	other	400.732	2.14142	10.9107	0.882919	0.892857	0.75	0.938222	0.928571	2
ENSMUSG00000024300	MYO1F	myosin IF	Cytoplasm	other	163.099	2.13719	13.5225	0.846881	0.87775	0.785714	0.852437	0.921703	1
ENSMUSG00000023805	SYNJ2	synaptojanin 2	Cytoplasm	phosphatase	145.062	2.1344	36.1924	0.936975	0.964286	0.785714	0.953388	0.964286	4
ENSMUSG00000022324	MATN2	matrilin 2	Extracellular Space	other	53.0646	2.12921	24.2127	0.954994	0.964286	0.821429	0.926562	0.857143	3
ENSMUSG00000042041	C11orf86	chromosome 11 open reading frame 86	Other	other	383.255	2.12542	24.5924	0.900937	0.928571	0.857143	0.926562	0.995539	4
ENSMUSG00000027171	PRRG4	proline rich and Gla domain 4	Plasma Membrane	other	10.522	2.12159	4.53903	0.828728	0.833469	0.821429	0.881724	0.94709	1
ENSMUSG00000042817	FLT3	fms related tyrosine kinase 3	Plasma Membrane	kinase	12.5775	2.11049	6.37351	0.846881	0.857143	0.714286	0.926562	0.857143	1
ENSMUSG00000031434	MORC4	MORC family CW-type zinc finger 4	Nucleus	other	88.0951	2.10731	13.082	0.897884	0.901708	0.834813	0.851436	0.87916	1
ENSMUSG00000095028	SIRPB1	signal regulatory protein beta 1	Plasma Membrane	other	15.4924	2.10073	4.60441	0.846881	0.857143	0.821429	0.926562	0.964286	2
ENSMUSG00000089929	BCL2A1	BCL2 related protein A1	Cytoplasm	other	24.681	2.09898	5.76533	0.820281	0.845722	0.75	0.901669	0.892857	1
ENSMUSG00000050022	AMZ1	archaelysin family metallopeptidase 1	Other	peptidase	45.3708	2.08281	9.84013	0.936975	0.964286	0.785714	0.962546	0.964286	4
ENSMUSG00000015880	NCAPG	non-SMC condensin I complex subunit G	Nucleus	other	10.5052	2.0714	3.85765	0.90971	0.918267	0.785714	0.934014	0.964286	4
ENSMUSG00000026039	SGO2	shugoshin 2	Nucleus	other	8.05374	2.06892	5.35973	0.863537	0.859128	0.857143	0.879329	0.937695	1
ENSMUSG00000022667	CD200R1	CD200 receptor 1	Plasma Membrane	transmembrane receptor	29.835	2.06818	14.0675	0.900937	0.91871	0.857143	0.926562	0.983099	4
ENSMUSG00000056071	S100A9	S100 calcium binding protein A9	Cytoplasm	other	24.5556	2.06785	2.57447	0.747754	0.774152	0.91514	0.852437	0.851142	1
ENSMUSG00000053063	CLEC12A	C-type lectin domain family 12 member A	Plasma Membrane	other	222.808	2.0658	14.5837	0.774806	0.821429	0.821429	0.778312	0.908429	1
ENSMUSG00000022439	PARVG	parvin gamma	Cytoplasm	other	68.1614	2.06359	10.7573	0.934671	0.947736	0.821429	0.926562	0.857143	3
ENSMUSG00000030047	ARHGAP25	Rho GTPase activating protein 25	Cytoplasm	other	108.075	2.02979	8.79651	0.933836	0.942888	0.785714	0.92721	0.958176	4
ENSMUSG00000022309	ANGPT1	angiopoietin 1	Extracellular Space	growth factor	21.1826	2.0146	8.72943	0.936975	0.948589	0.785714	0.927869	0.947861	4
ENSMUSG00000049303	SYT12	synaptotagmin 12	Plasma Membrane	transporter	21.9274	2.00131	11.234	0.936975	0.964286	0.785714	0.963624	0.964286	4
ENSMUSG00000052504	EPHA3	EPH receptor A3	Plasma Membrane	kinase	27.5834	1.99942	10.6944	0.842527	0.843801	0.821429	0.883946	0.938084	1
ENSMUSG00000031778	CX3CL1	C-X3-C motif chemokine ligand 1	Extracellular Space	cytokine	22.4001	1.99506	6.79344	0.846881	0.857143	0.714286	0.915756	0.857143	1
ENSMUSG00000040289	HEY1	hes related family bHLH transcription factor with YRPW motif 1	Nucleus	transcription regulator	21.9512	1.99449	9.93238	0.907517	0.916556	0.785714	0.929285	0.964286	4
ENSMUSG00000054675	TMEM119	transmembrane protein 119	Cytoplasm	other	19.4651	1.99279	6.10084	0.931921	0.941231	0.785714	0.942914	0.964286	4
ENSMUSG00000010830	KDELR3	KDEL endoplasmic reticulum protein retention receptor 3	Cytoplasm	transporter	7.15449	1.99251	4.55799	0.927273	0.954994	0.774806	0.951335	0.936975	4
ENSMUSG00000079419	Ms4a6c	membrane-spanning 4-domains, subfamily A, member 6C	Other	other	103.049	1.98602	21.3882	0.882919	0.928571	0.714286	0.889499	0.928571	2
ENSMUSG00000022952	RUNX1	RUNX family transcription factor 1	Nucleus	transcription regulator	23.6181	1.97621	6.90212	0.892612	0.905538	0.785714	0.913265	0.964286	3
ENSMUSG00000026211	Obsl1	obscurin-like 1	Other	other	22.8044	1.96143	8.85578	0.900937	0.928571	0.75	0.926562	0.892857	3
ENSMUSG00000019876	PKIB	cAMP-dependent protein kinase inhibitor beta	Other	other	35.8558	1.95912	12.3155	0.846587	0.858561	0.857143	0.893903	0.965846	1
ENSMUSG00000040204	PCLAF	PCNA clamp associated factor	Nucleus	other	10.1381	1.95467	6.13397	0.774806	0.821429	0.75	0.815374	0.936707	1
ENSMUSG00000026994	GALNT3	polypeptide N-acetylgalactosaminyltransferase 3	Cytoplasm	enzyme	20.9724	1.95413	11.0322	0.936975	0.892857	0.857143	0.940878	0.821429	2
ENSMUSG00000056130	TICAM2	toll like receptor adaptor molecule 2	Plasma Membrane	other	8.06739	1.95344	4.65852	0.882919	0.892857	0.92673	0.852437	0.864745	1
ENSMUSG00000000386	Mx1	MX dynamin-like GTPase 1	Nucleus	enzyme	46.011	1.95123	7.20595	0.774806	0.785714	0.857143	0.852437	0.928571	1
ENSMUSG00000027306	NUSAP1	nucleolar and spindle associated protein 1	Nucleus	other	15.9278	1.94764	4.28901	0.828862	0.857143	0.892857	0.852437	0.9368	1
ENSMUSG00000022504	CIITA	class II major histocompatibility complex transactivator	Nucleus	transcription regulator	67.2439	1.947	15.7553	0.964375	0.964049	0.857143	0.937763	0.928571	4
ENSMUSG00000030278	CIDEC	cell death inducing DFFA like effector c	Cytoplasm	other	233.36	1.94169	8.08255	0.882919	0.892857	0.75	0.949661	0.928571	2
ENSMUSG00000022231	SEMA5A	semaphorin 5A	Plasma Membrane	transmembrane receptor	25.6595	1.92922	8.80203	0.872876	0.879501	0.75	0.909381	0.928571	2
ENSMUSG00000024679	MS4A6A	membrane spanning 4-domains A6A	Other	other	64.7494	1.92657	12.4265	0.900937	0.928571	0.75	0.852437	0.821429	2
ENSMUSG00000026042	COL5A2	collagen type V alpha 2 chain	Extracellular Space	other	124.378	1.92301	8.57445	0.846881	0.857143	0.714286	0.926464	0.857143	1
ENSMUSG00000041801	PHLDA3	pleckstrin homology like domain family A member 3	Plasma Membrane	other	28.615	1.92088	9.62138	0.830909	0.844651	0.75	0.899374	0.928571	1
ENSMUSG00000021306	GPR137B	G protein-coupled receptor 137B	Plasma Membrane	other	118.922	1.92054	12.3516	0.882919	0.925996	0.714286	0.889499	0.928571	2
ENSMUSG00000003352	CACNB3	calcium voltage-gated channel auxiliary subunit beta 3	Plasma Membrane	ion channel	15.1095	1.91671	6.99762	0.894324	0.91148	0.75	0.926562	0.892857	2
ENSMUSG00000036596	CPZ	carboxypeptidase Z	Extracellular Space	peptidase	15.5453	1.9153	6.95138	0.869027	0.883067	0.928571	0.926562	0.930407	3
ENSMUSG00000035208	SLFN13	schlafen family member 13	Nucleus	enzyme	79.6302	1.91267	8.42627	0.846881	0.857143	0.821429	0.926562	0.964286	2
ENSMUSG00000012350	EHF	ETS homologous factor	Nucleus	transcription regulator	23.7231	1.91186	5.07355	0.813064	0.822415	0.821429	0.896273	0.935735	1
ENSMUSG00000043740	B430306N03Rik	RIKEN cDNA B430306N03 gene	Other	other	156.953	1.9078	11.1277	0.900405	0.910803	0.894005	0.894419	0.931199	3
ENSMUSG00000033777	Tlr13	toll-like receptor 13	Cytoplasm	other	93.8297	1.90444	8.71516	0.846881	0.892857	0.785714	0.852437	0.940652	1
ENSMUSG00000030774	PAK1	p21 (RAC1) activated kinase 1	Cytoplasm	kinase	69.5841	1.90095	13.4875	0.900937	0.928571	0.75	0.926562	0.892857	3
ENSMUSG00000056025	Clca3a1/Clca3a2	chloride channel accessory 3A1	Plasma Membrane	ion channel	282.749	1.89876	23.4311	0.936975	0.964286	0.785714	0.963624	0.964286	4
ENSMUSG00000026360	RGS2	regulator of G protein signaling 2	Nucleus	enzyme	165.577	1.8936	14.2335	0.900937	0.928571	0.857143	0.926562	0.99342	4
ENSMUSG00000011034	SLC5A1	solute carrier family 5 member 1	Plasma Membrane	transporter	28.1649	1.89224	6.22285	0.774806	0.785714	0.84259	0.852437	0.928571	1
ENSMUSG00000038843	GCNT1	glucosaminyl (N-acetyl) transferase 1	Cytoplasm	enzyme	29.3348	1.88583	10.0353	0.900937	0.928571	0.857143	0.926562	0.975375	4
ENSMUSG00000004952	RASA4	RAS p21 protein activator 4	Cytoplasm	other	90.7559	1.87907	8.80616	0.900937	0.90964	0.851281	0.852437	0.878105	2
ENSMUSG00000036446	LUM	lumican	Extracellular Space	other	207.781	1.87125	6.00077	0.839178	0.845243	0.821429	0.883106	0.941312	1
ENSMUSG00000040663	CLCF1	cardiotrophin like cytokine factor 1	Extracellular Space	cytokine	44.1085	1.86392	8.0679	0.868949	0.876253	0.785714	0.904195	0.964286	2
ENSMUSG00000020241	COL6A2	collagen type VI alpha 2 chain	Extracellular Space	other	131.248	1.86014	7.47474	0.878516	0.894248	0.75	0.926562	0.892857	1
ENSMUSG00000057135	SCIMP	SLP adaptor and CSK interacting membrane protein	Plasma Membrane	other	36.2606	1.85829	12.4155	0.855965	0.86778	0.880534	0.859068	0.904548	1
ENSMUSG00000018008	CYTH4	cytohesin 4	Cytoplasm	other	255.97	1.85661	10.7087	0.774806	0.821429	0.821429	0.778312	0.910806	1
ENSMUSG00000030223	PTPRO	protein tyrosine phosphatase receptor type O	Plasma Membrane	phosphatase	23.6982	1.85363	11.5462	0.846881	0.892857	0.785714	0.852437	0.950175	1
ENSMUSG00000036545	ADAMTS2	ADAM metallopeptidase with thrombospondin type 1 motif 2	Extracellular Space	peptidase	124.713	1.85343	10.3489	0.846881	0.857143	0.714286	0.913706	0.857143	1
ENSMUSG00000039899	FGL2	fibrinogen like 2	Extracellular Space	peptidase	208.327	1.8477	21.8094	0.954994	0.964286	0.928571	0.926562	0.927949	5
ENSMUSG00000038943	PRC1	protein regulator of cytokinesis 1	Nucleus	other	19.4369	1.84764	3.63008	0.814579	0.828352	0.83123	0.852437	0.943364	1
ENSMUSG00000060586	HLA-DRB5	major histocompatibility complex, class II, DR beta 5	Plasma Membrane	transmembrane receptor	712.024	1.84584	15.8251	0.93078	0.941253	0.857143	0.928668	0.928571	4
ENSMUSG00000045328	CENPE	centromere protein E	Nucleus	other	13.6436	1.84383	4.43302	0.900937	0.924599	0.857143	0.852437	0.922747	3
ENSMUSG00000034457	EDA2R	ectodysplasin A2 receptor	Plasma Membrane	transmembrane receptor	43.1364	1.83957	6.32385	0.846881	0.864211	0.785714	0.842709	0.910875	1
ENSMUSG00000020143	DOCK2	dedicator of cytokinesis 2	Cytoplasm	other	184.631	1.83012	12.4395	0.903296	0.909705	0.785714	0.868362	0.884506	2
ENSMUSG00000040710	ST8SIA4	ST8 alpha-N-acetyl-neuraminide alpha-2,8-sialyltransferase 4	Cytoplasm	enzyme	35.2663	1.82458	12.3167	0.846881	0.857143	0.821429	0.926562	0.964286	2
ENSMUSG00000033952	ASPM	abnormal spindle microtubule assembly	Nucleus	other	12.1167	1.82444	4.62472	0.789678	0.819128	0.928571	0.815374	0.857143	1
ENSMUSG00000024677	Ms4a6b	membrane-spanning 4-domains, subfamily A, member 6B	Other	other	57.1408	1.8244	8.23477	0.882919	0.892857	0.935753	0.852437	0.91122	2
ENSMUSG00000027230	CREB3L1	cAMP responsive element binding protein 3 like 1	Nucleus	transcription regulator	29.9236	1.82345	9.28255	0.865119	0.880388	0.857143	0.895263	0.946187	1
ENSMUSG00000042961	EGFLAM	EGF like, fibronectin type III and laminin G domains	Extracellular Space	other	9.50733	1.81701	3.3068	0.872586	0.879953	0.75	0.927969	0.928571	2
ENSMUSG00000054640	SLC8A1	solute carrier family 8 member A1	Plasma Membrane	transporter	45.6356	1.81693	9.80858	0.900937	0.912492	0.857143	0.852437	0.891595	2
ENSMUSG00000027831	VEPH1	ventricular zone expressed PH domain containing 1	Nucleus	other	7.90142	1.80796	3.44759	0.774806	0.785714	0.857143	0.852437	0.928571	1
ENSMUSG00000032245	CLN6	CLN6 transmembrane ER protein	Cytoplasm	other	116.285	1.80329	8.46363	0.851911	0.868188	0.918219	0.885954	0.928492	2
ENSMUSG00000056888	GLIPR1	GLI pathogenesis related 1	Extracellular Space	other	31.2989	1.79509	8.90478	0.936975	0.964286	0.785714	0.963624	0.964286	4
ENSMUSG00000042249	GRK3	G protein-coupled receptor kinase 3	Cytoplasm	kinase	159.189	1.79325	14.0424	0.846881	0.857143	0.910176	0.815374	0.857143	1
ENSMUSG00000021579	LRRC14B	leucine rich repeat containing 14B	Other	other	34.5126	1.78893	13.8634	0.900937	0.928571	0.857143	0.926562	0.984546	4
ENSMUSG00000015947	FCGR1A	Fc fragment of IgG receptor Ia	Plasma Membrane	transmembrane receptor	127.47	1.78813	8.7744	0.882919	0.892857	0.917249	0.852437	0.928571	2
ENSMUSG00000031659	ADCY7	adenylate cyclase 7	Plasma Membrane	enzyme	155.863	1.78756	12.5922	0.926354	0.934954	0.785714	0.925373	0.963152	4
ENSMUSG00000031740	MMP2	matrix metallopeptidase 2	Extracellular Space	peptidase	79.3165	1.78718	6.87996	0.820841	0.824726	0.821429	0.873032	0.929477	1
ENSMUSG00000097643	A130051J06Rik	RIKEN cDNA A130051J0 gene	Other	other	5.30715	1.78696	2.83099	0.86579	0.857143	0.919963	0.918606	0.847654	2
ENSMUSG00000027555	CA13	carbonic anhydrase 13	Cytoplasm	enzyme	17.3561	1.78547	7.81484	0.936975	0.963518	0.785714	0.889499	0.892857	2
ENSMUSG00000061578	KSR2	kinase suppressor of ras 2	Cytoplasm	kinase	44.1391	1.78181	9.42651	0.894229	0.902538	0.895674	0.876083	0.893741	1
ENSMUSG00000024675	Ms4a4b (includes others)	membrane-spanning 4-domains, subfamily A, member 4B	Plasma Membrane	other	18.1541	1.77925	5.79888	0.916575	0.928571	0.857143	0.926562	0.785714	3
ENSMUSG00000079547	HLA-DMB	major histocompatibility complex, class II, DM beta	Plasma Membrane	transmembrane receptor	141.275	1.77521	17.8302	0.954994	0.964286	0.928571	0.926562	0.954875	5
ENSMUSG00000028059	ARHGEF2	Rho/Rac guanine nucleotide exchange factor 2	Cytoplasm	other	168.412	1.77076	11.0371	0.846881	0.892857	0.785714	0.852437	0.948079	1
ENSMUSG00000029484	ANXA3	annexin A3	Cytoplasm	enzyme	118.246	1.76977	13.7942	0.774806	0.821429	0.821429	0.778312	0.928571	1
ENSMUSG00000034765	DUSP5	dual specificity phosphatase 5	Nucleus	phosphatase	18.532	1.76881	7.9104	0.931448	0.937762	0.821429	0.904223	0.857143	3
ENSMUSG00000025203	Scd2	stearoyl-Coenzyme A desaturase 2	Cytoplasm	enzyme	286.655	1.76869	13.6812	0.900937	0.923839	0.857143	0.918778	0.956372	4
ENSMUSG00000019899	LAMA2	laminin subunit alpha 2	Extracellular Space	other	70.9167	1.76832	7.85587	0.881428	0.888884	0.785714	0.906129	0.964286	2
ENSMUSG00000028337	CORO2A	coronin 2A	Cytoplasm	other	43.9289	1.76831	15.3592	0.927399	0.938137	0.821429	0.906587	0.857143	3
ENSMUSG00000005397	NID1	nidogen 1	Extracellular Space	other	608.403	1.76715	19.3994	0.900937	0.912922	0.857143	0.905379	0.957747	4
ENSMUSG00000031004	MKI67	marker of proliferation Ki-67	Nucleus	other	81.9984	1.76678	3.63248	0.82664	0.842453	0.857143	0.864341	0.939177	1
ENSMUSG00000022687	BOC	BOC cell adhesion associated, oncogene regulated	Plasma Membrane	other	7.9373	1.76165	3.07289	0.774806	0.785714	0.857143	0.852437	0.928571	1
ENSMUSG00000082956	Naip3	NLR family, apoptosis inhibitory protein 3	Other	other	11.6201	1.75867	5.47586	0.846881	0.857143	0.928571	0.815374	0.857143	1
ENSMUSG00000036594	HLA-DQA1	major histocompatibility complex, class II, DQ alpha 1	Plasma Membrane	transmembrane receptor	1102.3	1.7554	18.7667	0.925343	0.933108	0.909808	0.914857	0.942577	5
ENSMUSG00000032690	OAS2	2'-5'-oligoadenylate synthetase 2	Cytoplasm	enzyme	105.137	1.74964	7.63212	0.828862	0.857143	0.865492	0.852437	0.94713	1
ENSMUSG00000024795	KIF20B	kinesin family member 20B	Nucleus	enzyme	17.3487	1.74892	7.91316	0.926804	0.942661	0.928571	0.926562	0.949165	5
ENSMUSG00000027635	DSN1	DSN1 component of MIS12 kinetochore complex	Nucleus	other	16.5958	1.74081	7.88987	0.849746	0.864108	0.928442	0.888553	0.929711	2
ENSMUSG00000021125	ARG2	arginase 2	Cytoplasm	enzyme	12.9981	1.74009	6.34255	0.828862	0.857143	0.892857	0.852437	0.964286	1
ENSMUSG00000062510	NSL1	NSL1 component of MIS12 kinetochore complex	Nucleus	other	8.92543	1.72856	4.20617	0.774806	0.821429	0.821429	0.778312	0.928571	1
ENSMUSG00000057969	SEMA3B	semaphorin 3B	Extracellular Space	other	22.844	1.72488	5.76509	0.846881	0.821429	0.857143	0.926562	0.892857	1
ENSMUSG00000002204	NAPSA	napsin A aspartic peptidase	Extracellular Space	peptidase	17.8758	1.71895	5.31564	0.898102	0.916072	0.821429	0.886509	0.857143	1
ENSMUSG00000034855	CXCL10	C-X-C motif chemokine ligand 10	Extracellular Space	cytokine	74.2262	1.71298	7.09523	0.900937	0.857143	0.922879	0.926562	0.857143	3
ENSMUSG00000015340	CYBB	cytochrome b-245 beta chain	Cytoplasm	enzyme	852.221	1.71295	13.7117	0.774806	0.821429	0.821429	0.778312	0.901803	1
ENSMUSG00000025007	ALDH18A1	aldehyde dehydrogenase 18 family member A1	Cytoplasm	kinase	59.9886	1.70925	10.0238	0.920229	0.936643	0.857143	0.942415	0.928571	4
ENSMUSG00000017652	CD40	CD40 molecule	Plasma Membrane	transmembrane receptor	17.7234	1.70581	4.47948	0.903977	0.920133	0.821429	0.925818	0.857143	3
ENSMUSG00000032122	SLC37A2	solute carrier family 37 member 2	Cytoplasm	transporter	112.735	1.70359	10.3838	0.846881	0.889908	0.785714	0.852437	0.924862	1
ENSMUSG00000021451	SEMA4D	semaphorin 4D	Plasma Membrane	transmembrane receptor	56.6753	1.69199	7.5116	0.900937	0.912363	0.75	0.900014	0.892857	3
ENSMUSG00000029108	PCDH7	protocadherin 7	Plasma Membrane	other	15.9811	1.69055	7.06893	0.824626	0.835527	0.785714	0.843734	0.926056	1
ENSMUSG00000022074	TNFRSF10A	TNF receptor superfamily member 10a	Plasma Membrane	transmembrane receptor	12.4867	1.69	3.27249	0.774806	0.793546	0.75	0.815374	0.938698	1
ENSMUSG00000027715	CCNA2	cyclin A2	Nucleus	other	22.0547	1.68889	3.1863	0.853712	0.86455	0.75	0.906117	0.928571	2
ENSMUSG00000020914	TOP2A	DNA topoisomerase II alpha	Nucleus	enzyme	55.4086	1.68754	5.60119	0.828862	0.857143	0.892857	0.852437	0.964286	1
ENSMUSG00000026786	APBB1IP	amyloid beta precursor protein binding family B member 1 interacting protein	Cytoplasm	other	84.9515	1.68471	10.0937	0.902909	0.908904	0.785714	0.867067	0.892857	2
ENSMUSG00000078763	Slfn1	schlafen 1	Nucleus	enzyme	14.8163	1.66907	3.89535	0.846881	0.857143	0.714286	0.926562	0.857143	1
ENSMUSG00000020681	ACE	angiotensin I converting enzyme	Plasma Membrane	peptidase	38.1643	1.66292	5.37104	0.900937	0.928571	0.75	0.926562	0.892857	3
ENSMUSG00000051279	GDF6	growth differentiation factor 6	Extracellular Space	growth factor	22.1693	1.66267	5.0891	0.846808	0.846449	0.75	0.887751	0.913606	1
ENSMUSG00000032020	UBASH3B	ubiquitin associated and SH3 domain containing B	Other	enzyme	41.627	1.65769	10.5252	0.904591	0.921075	0.821429	0.926562	0.857143	3
ENSMUSG00000014329	BICC1	BicC family RNA binding protein 1	Other	other	116.433	1.65631	7.61549	0.826747	0.834394	0.75	0.870865	0.928571	1
ENSMUSG00000021508	CXCL14	C-X-C motif chemokine ligand 14	Extracellular Space	cytokine	35.6144	1.65131	4.00257	0.860152	0.873523	0.75	0.929814	0.928571	2
ENSMUSG00000045679	SLC66A3	solute carrier family 66 member 3	Other	other	13.6199	1.65123	4.87435	0.882919	0.921226	0.714286	0.889499	0.928571	2
ENSMUSG00000031965	TBX20	T-box transcription factor 20	Nucleus	transcription regulator	96.2592	1.65038	16.7329	0.774806	0.785714	0.857143	0.852437	0.928571	1
ENSMUSG00000038147	CD84	CD84 molecule	Plasma Membrane	other	197.626	1.64992	11.5349	0.828862	0.857143	0.892857	0.852437	0.957588	1
ENSMUSG00000041773	ENC1	ectodermal-neural cortex 1	Nucleus	peptidase	186.647	1.6492	32.4894	0.936975	0.964286	0.785714	0.963624	0.964286	4
ENSMUSG00000017631	ABR	ABR activator of RhoGEF and GTPase	Cytoplasm	other	185.358	1.64119	15.1162	0.936975	0.94454	0.785714	0.934802	0.964286	4
ENSMUSG00000000682	Cd52	CD52 antigen	Cytoplasm	other	167.648	1.63959	8.32294	0.91435	0.927807	0.821429	0.908912	0.857143	3
ENSMUSG00000019558	SLC6A8	solute carrier family 6 member 8	Cytoplasm	transporter	122.958	1.63887	17.5456	0.931947	0.935725	0.785714	0.923675	0.963783	4
ENSMUSG00000025165	SECTM1	secreted and transmembrane 1	Extracellular Space	other	18.4261	1.63719	6.47843	0.900937	0.928571	0.75	0.926562	0.892857	3
ENSMUSG00000020573	PIK3CG	phosphatidylinositol-4,5-bisphosphate 3-kinase catalytic subunit gamma	Cytoplasm	kinase	38.9083	1.63655	7.43118	0.882919	0.892857	0.75	0.963624	0.928571	2
ENSMUSG00000022488	NCKAP1L	NCK associated protein 1 like	Plasma Membrane	other	313.561	1.63652	13.5184	0.900937	0.911283	0.857143	0.852437	0.910502	3
ENSMUSG00000033192	LPCAT2	lysophosphatidylcholine acyltransferase 2	Cytoplasm	enzyme	86.1435	1.63222	15.8688	0.882919	0.90709	0.714286	0.889499	0.928571	2
ENSMUSG00000050192	EIF5A2	eukaryotic translation initiation factor 5A2	Cytoplasm	translation regulator	11.6079	1.63189	5.68304	0.846881	0.856974	0.821429	0.889241	0.931768	1
ENSMUSG00000010307	TMEM86A	transmembrane protein 86A	Other	other	256.614	1.63173	11.7429	0.919842	0.934412	0.821429	0.926562	0.857143	3
ENSMUSG00000030536	IQGAP1	IQ motif containing GTPase activating protein 1	Cytoplasm	other	563.397	1.62726	14.1633	0.882919	0.926888	0.714286	0.889499	0.928571	2
ENSMUSG00000052516	ROBO2	roundabout guidance receptor 2	Plasma Membrane	transmembrane receptor	88.3507	1.62692	13.4187	0.774806	0.785714	0.857143	0.852437	0.928571	1
ENSMUSG00000071714	CSF2RB	colony stimulating factor 2 receptor beta common subunit	Plasma Membrane	transmembrane receptor	80.2524	1.62362	9.3862	0.954994	0.958256	0.918488	0.926562	0.936751	5
ENSMUSG00000047878	A4GALT	alpha 1,4-galactosyltransferase (P blood group)	Cytoplasm	enzyme	6.58389	1.61844	3.15419	0.822537	0.829652	0.785714	0.834376	0.921239	1
ENSMUSG00000029561	Oasl2	2'-5' oligoadenylate synthetase-like 2	Other	enzyme	134.545	1.61569	8.26731	0.882919	0.892857	0.964286	0.852437	0.928571	2
ENSMUSG00000055782	ABCD2	ATP binding cassette subfamily D member 2	Cytoplasm	transporter	483.089	1.61498	12.3383	0.928368	0.892857	0.832242	0.862049	0.75	1
ENSMUSG00000024736	TMEM132A	transmembrane protein 132A	Cytoplasm	other	16.6852	1.61448	6.72078	0.862281	0.867489	0.714286	0.861501	0.928571	1
ENSMUSG00000057329	BCL2	BCL2 apoptosis regulator	Cytoplasm	transporter	49.8391	1.61116	15.2193	0.936975	0.963271	0.785714	0.959665	0.964286	4
ENSMUSG00000000318	CLEC10A	C-type lectin domain containing 10A	Plasma Membrane	other	7.44866	1.60892	3.37148	0.900937	0.905149	0.857143	0.852437	0.866233	2
ENSMUSG00000056069	OTULINL	OTU deubiquitinase with linear linkage specificity like	Other	other	60.8467	1.60443	12.6067	0.935892	0.940159	0.785714	0.930392	0.964286	4
ENSMUSG00000015312	GADD45B	growth arrest and DNA damage inducible beta	Cytoplasm	other	20.315	1.60361	8.18531	0.882919	0.878871	0.75	0.899795	0.928571	1
ENSMUSG00000044583	TLR7	toll like receptor 7	Plasma Membrane	transmembrane receptor	85.5359	1.60191	8.44532	0.774806	0.821429	0.821429	0.778312	0.91767	1
ENSMUSG00000045404	KCNK13	potassium two pore domain channel subfamily K member 13	Plasma Membrane	ion channel	20.6631	1.60021	6.90733	0.900937	0.928571	0.75	0.852437	0.821429	2
ENSMUSG00000026600	SOAT1	sterol O-acyltransferase 1	Cytoplasm	enzyme	194.823	1.59969	8.7284	0.893623	0.901727	0.857143	0.852437	0.878603	1
ENSMUSG00000055541	LAIR1	leukocyte associated immunoglobulin like receptor 1	Plasma Membrane	transmembrane receptor	109.383	1.59755	13.563	0.882919	0.898271	0.714286	0.860758	0.90576	1
ENSMUSG00000034330	PLCG2	phospholipase C gamma 2	Cytoplasm	enzyme	82.1969	1.59619	7.9519	0.910349	0.917869	0.785714	0.883686	0.892857	2
ENSMUSG00000027204	FBN1	fibrillin 1	Extracellular Space	other	107.931	1.59471	12.2095	0.90208	0.910419	0.785714	0.915767	0.964286	4
ENSMUSG00000087107	AI662270	expressed sequence AI662270	Other	other	62.8221	1.59118	16.9244	0.954994	0.964286	0.821429	0.926562	0.857143	3
ENSMUSG00000006360	CRIP1	cysteine rich protein 1	Cytoplasm	other	82.2859	1.58882	19.66	0.900937	0.928571	0.75	0.852437	0.821429	2
ENSMUSG00000045322	TLR9	toll like receptor 9	Plasma Membrane	transmembrane receptor	17.7841	1.58744	5.21103	0.871664	0.87143	0.785714	0.907246	0.907742	2
ENSMUSG00000005087	CD44	CD44 molecule (Indian blood group)	Plasma Membrane	other	386.595	1.58381	9.17399	0.846881	0.871669	0.785714	0.84819	0.900464	1
ENSMUSG00000020437	MYO1G	myosin IG	Cytoplasm	other	70.1033	1.58167	8.46941	0.90515	0.914626	0.91673	0.905014	0.934173	5
ENSMUSG00000022816	FSTL1	follistatin like 1	Extracellular Space	other	158.733	1.58149	11.6124	0.774806	0.785714	0.857143	0.852437	0.928571	1
ENSMUSG00000015355	CD48	CD48 molecule	Plasma Membrane	other	85.0175	1.57887	9.65748	0.917263	0.929407	0.924028	0.915503	0.935421	5
ENSMUSG00000019817	PLAGL1	PLAG1 like zinc finger 1	Nucleus	transcription regulator	32.8309	1.57728	11.8849	0.774806	0.785714	0.857143	0.852437	0.928571	1
ENSMUSG00000006205	HTRA1	HtrA serine peptidase 1	Extracellular Space	peptidase	39.7025	1.57597	6.35075	0.846881	0.857143	0.714286	0.915256	0.857143	1
ENSMUSG00000024696	LPXN	leupaxin	Cytoplasm	transcription regulator	52.5844	1.57506	10.4083	0.846881	0.892857	0.785714	0.852437	0.945804	1
ENSMUSG00000037405	ICAM1	intercellular adhesion molecule 1	Plasma Membrane	transmembrane receptor	266.075	1.56641	17.1391	0.886265	0.897305	0.785714	0.892644	0.949799	1
ENSMUSG00000001025	S100A6	S100 calcium binding protein A6	Cytoplasm	transporter	29.7891	1.56476	6.95961	0.882919	0.892857	0.964286	0.852437	0.928571	2
ENSMUSG00000060509	XCR1	X-C motif chemokine receptor 1	Plasma Membrane	G-protein coupled receptor	7.37726	1.56336	3.27062	0.900937	0.857143	0.922699	0.904245	0.857143	3
ENSMUSG00000036931	NFKBID	NFKB inhibitor delta	Nucleus	transcription regulator	12.6788	1.56192	4.16635	0.900937	0.908491	0.785714	0.878618	0.892857	2
ENSMUSG00000036109	MBNL3	muscleblind like splicing regulator 3	Nucleus	other	14.1247	1.56031	2.77182	0.774806	0.821429	0.821429	0.778312	0.919185	1
ENSMUSG00000048865	ARHGAP30	Rho GTPase activating protein 30	Cytoplasm	other	89.4389	1.55883	5.96573	0.869799	0.887926	0.857143	0.926562	0.953249	2
ENSMUSG00000027009	ITGA4	integrin subunit alpha 4	Plasma Membrane	transmembrane receptor	138.45	1.55867	17.3117	0.936975	0.964286	0.785714	0.950847	0.962032	4
ENSMUSG00000025287	ACOT9	acyl-CoA thioesterase 9	Cytoplasm	enzyme	112.237	1.55573	24.8793	0.774806	0.821429	0.821429	0.778312	0.928571	1
ENSMUSG00000033453	ADAMTS15	ADAM metallopeptidase with thrombospondin type 1 motif 15	Extracellular Space	peptidase	21.2225	1.55511	4.93469	0.846881	0.857143	0.714286	0.926562	0.857143	1
ENSMUSG00000073421	HLA-DQB1	major histocompatibility complex, class II, DQ beta 1	Plasma Membrane	other	780.099	1.55424	16.2386	0.943762	0.95021	0.857143	0.932133	0.928571	4
ENSMUSG00000001119	COL6A1	collagen type VI alpha 1 chain	Extracellular Space	other	194.818	1.55235	8.11457	0.895589	0.908427	0.785714	0.946894	0.964286	3
ENSMUSG00000021728	EMB	embigin	Plasma Membrane	other	15.4969	1.5503	6.37614	0.846881	0.857143	0.714286	0.926562	0.857143	1
ENSMUSG00000084796	Mir142hg		Other	other	8.90284	1.54644	3.54519	0.927458	0.939362	0.785714	0.959295	0.964286	4
ENSMUSG00000023908	PKMYT1	protein kinase, membrane associated tyrosine/threonine 1	Cytoplasm	kinase	15.2352	1.54535	5.68616	0.853167	0.85287	0.714286	0.838687	0.918577	1
ENSMUSG00000046402	RBP1	retinol binding protein 1	Extracellular Space	transporter	190.502	1.54534	7.93569	0.828862	0.857143	0.892857	0.852437	0.964286	1
ENSMUSG00000020099	UNC5B	unc-5 netrin receptor B	Plasma Membrane	transmembrane receptor	107.184	1.5451	14.2676	0.846881	0.857143	0.714286	0.908564	0.857143	1
ENSMUSG00000000489	PDGFB	platelet derived growth factor subunit B	Extracellular Space	growth factor	31.9864	1.54136	10.3502	0.900937	0.928571	0.75	0.914288	0.892857	3
ENSMUSG00000040212	EMP3	epithelial membrane protein 3	Plasma Membrane	other	40.2146	1.53844	6.16073	0.846881	0.859675	0.785714	0.852437	0.920533	1
ENSMUSG00000031367	AP1S2	adaptor related protein complex 1 subunit sigma 2	Cytoplasm	transporter	85.211	1.53816	14.3104	0.828862	0.857143	0.892857	0.852437	0.95111	1
ENSMUSG00000026070	IL18R1	interleukin 18 receptor 1	Plasma Membrane	transmembrane receptor	6.69809	1.53671	2.85299	0.900937	0.857143	0.821429	0.905195	0.75	2
ENSMUSG00000086316	Nbdy	negative regulator of P-body association	Other	other	21.8582	1.53563	8.33039	0.882919	0.892857	0.75	0.937521	0.928571	2
ENSMUSG00000032740	CCDC88A	coiled-coil domain containing 88A	Cytoplasm	other	38.7439	1.53176	12.4219	0.954994	0.964286	0.928571	0.926562	0.964286	5
ENSMUSG00000031709	TBC1D9	TBC1 domain family member 9	Plasma Membrane	other	84.3111	1.52808	12.8382	0.920463	0.922826	0.785714	0.881949	0.892857	2
ENSMUSG00000026395	PTPRC	protein tyrosine phosphatase receptor type C	Plasma Membrane	phosphatase	478.748	1.52692	13.7405	0.900937	0.928571	0.857143	0.852437	0.928571	3
ENSMUSG00000027712	ANXA5	annexin A5	Plasma Membrane	transporter	2335.18	1.52401	20.3332	0.846881	0.892857	0.785714	0.852437	0.93627	1
ENSMUSG00000028931	KCNAB2	potassium voltage-gated channel subfamily A regulatory beta subunit 2	Plasma Membrane	ion channel	19.4461	1.52347	7.4606	0.882919	0.892857	0.95793	0.852437	0.928571	2
ENSMUSG00000019874	FABP7	fatty acid binding protein 7	Cytoplasm	transporter	116.698	1.5184	14.8594	0.944556	0.95876	0.821429	0.926562	0.857143	3
ENSMUSG00000024640	PSAT1	phosphoserine aminotransferase 1	Cytoplasm	enzyme	18.1894	1.51773	3.3471	0.846881	0.857143	0.714286	0.912036	0.857143	1
ENSMUSG00000026728	VIM	vimentin	Cytoplasm	other	378.377	1.51677	24.1181	0.954994	0.964286	0.928571	0.926562	0.960072	5
ENSMUSG00000041836	PTPRE	protein tyrosine phosphatase receptor type E	Plasma Membrane	phosphatase	55.4643	1.51276	13.9962	0.954297	0.957121	0.926501	0.926562	0.951521	5
ENSMUSG00000034613	PPM1H	protein phosphatase, Mg2+/Mn2+ dependent 1H	Nucleus	phosphatase	109.595	1.51128	17.5618	0.774806	0.821429	0.821429	0.778312	0.915772	1
ENSMUSG00000036768	KIF15	kinesin family member 15	Nucleus	other	6.62871	1.50842	3.00248	0.828617	0.839322	0.838885	0.856216	0.93804	1
ENSMUSG00000029299	Abcg3	ATP binding cassette subfamily G member 3	Plasma Membrane	transporter	137.573	1.50622	12.4257	0.846881	0.877345	0.785714	0.851138	0.90519	1
ENSMUSG00000035566	PCDH17	protocadherin 17	Plasma Membrane	other	44.6719	1.50605	13.582	0.882919	0.892857	0.75	0.951536	0.928571	2
ENSMUSG00000043542	ZC2HC1A	zinc finger C2HC-type containing 1A	Other	other	23.4521	1.50087	7.74198	0.828862	0.857143	0.848695	0.852437	0.949111	1
ENSMUSG00000026480	NCF2	neutrophil cytosolic factor 2	Cytoplasm	enzyme	120.305	1.50023	7.57865	0.911293	0.9156	0.785714	0.86588	0.878988	2
ENSMUSG00000056498	TMEM154	transmembrane protein 154	Other	other	8.75801	1.49948	2.6666	0.846881	0.857143	0.714286	0.926562	0.857143	1
ENSMUSG00000022665	CCDC80	coiled-coil domain containing 80	Nucleus	other	239.706	1.4989	8.97095	0.936975	0.964286	0.785714	0.963624	0.964286	4
ENSMUSG00000037649	HLA-DMA	major histocompatibility complex, class II, DM alpha	Plasma Membrane	transmembrane receptor	81.4113	1.49751	10.6745	0.91961	0.93242	0.857143	0.925455	0.920436	4
ENSMUSG00000037736	LIMCH1	LIM and calponin homology domains 1	Cytoplasm	other	18.5396	1.49307	6.31904	0.92797	0.939538	0.785714	0.952368	0.964286	4
ENSMUSG00000064210	ANO6	anoctamin 6	Plasma Membrane	ion channel	370.941	1.48958	18.8874	0.846881	0.892857	0.785714	0.852437	0.929549	1
ENSMUSG00000043004	GNG2	G protein subunit gamma 2	Plasma Membrane	enzyme	59.2686	1.48804	14.6636	0.952722	0.963577	0.821429	0.926562	0.857143	3
ENSMUSG00000040118	CACNA2D1	calcium voltage-gated channel auxiliary subunit alpha2delta 1	Plasma Membrane	ion channel	27.7016	1.48478	9.63055	0.774806	0.785714	0.839851	0.852437	0.928571	1
ENSMUSG00000026110	MGAT4A	alpha-1,3-mannosyl-glycoprotein 4-beta-N-acetylglucosaminyltransferase A	Cytoplasm	enzyme	45.6354	1.48102	9.15415	0.942527	0.953601	0.928571	0.926562	0.961931	5
ENSMUSG00000058715	FCER1G	Fc fragment of IgE receptor Ig	Plasma Membrane	transmembrane receptor	236.917	1.4803	11.4426	0.846881	0.857143	0.906199	0.815374	0.857143	1
ENSMUSG00000026547	TAGLN2	transgelin 2	Cytoplasm	other	331.03	1.48007	14.3924	0.882919	0.907379	0.714286	0.884891	0.928571	2
ENSMUSG00000040690	COL16A1	collagen type XVI alpha 1 chain	Extracellular Space	other	79.0881	1.47671	16.6909	0.900937	0.928571	0.75	0.926562	0.892857	3
ENSMUSG00000058571	GPC6	glypican 6	Plasma Membrane	transmembrane receptor	53.3962	1.47657	5.63987	0.900937	0.922289	0.75	0.926562	0.892857	3
ENSMUSG00000045932	IFIT2	interferon induced protein with tetratricopeptide repeats 2	Cytoplasm	other	168.012	1.47455	7.9406	0.774806	0.785714	0.857143	0.852437	0.928571	1
ENSMUSG00000024397	AIF1	allograft inflammatory factor 1	Nucleus	other	102.071	1.47445	7.96509	0.774806	0.821429	0.821429	0.778312	0.903996	1
ENSMUSG00000035967	INTS6L	integrator complex subunit 6 like	Nucleus	other	142.193	1.4736	18.762	0.936975	0.964286	0.785714	0.963624	0.964286	4
ENSMUSG00000029122	EVC	EvC ciliary complex subunit 1	Cytoplasm	other	55.6014	1.47304	4.85723	0.882919	0.890939	0.714286	0.855878	0.912821	1
ENSMUSG00000027188	PAMR1	peptidase domain containing associated with muscle regeneration 1	Extracellular Space	peptidase	98.0271	1.47112	21.4936	0.774806	0.785714	0.857143	0.852437	0.928571	1
ENSMUSG00000040528	Milr1	mast cell immunoglobulin like receptor 1	Plasma Membrane	other	17.0639	1.47035	5.9318	0.954994	0.964286	0.928571	0.926562	0.964286	5
ENSMUSG00000039405	PRSS23	serine protease 23	Extracellular Space	peptidase	124.281	1.46975	13.8091	0.900937	0.928571	0.75	0.926562	0.892857	3
ENSMUSG00000003534	DDR1	discoidin domain receptor tyrosine kinase 1	Plasma Membrane	kinase	46.6785	1.46886	5.5158	0.863781	0.874206	0.785714	0.910512	0.964286	2
ENSMUSG00000031103	ELF4	E74 like ETS transcription factor 4	Nucleus	transcription regulator	105.961	1.4678	11.184	0.882919	0.894297	0.714286	0.880078	0.928571	1
ENSMUSG00000024533	SPIRE1	spire type actin nucleation factor 1	Cytoplasm	other	23.1734	1.46688	8.10804	0.774806	0.821429	0.821429	0.778312	0.912412	1
ENSMUSG00000029552	TES	testin LIM domain protein	Plasma Membrane	other	37.9955	1.46385	7.03187	0.846881	0.857143	0.821429	0.926562	0.964286	2
ENSMUSG00000038642	CTSS	cathepsin S	Cytoplasm	peptidase	1293.71	1.46121	12.8952	0.900937	0.928571	0.857143	0.852437	0.928571	3
ENSMUSG00000030577	CD22	CD22 molecule	Plasma Membrane	transmembrane receptor	54.4347	1.46034	4.33214	0.904743	0.912062	0.75	0.889499	0.821429	2
ENSMUSG00000013707	TNFAIP8L2	TNF alpha induced protein 8 like 2	Cytoplasm	other	35.5817	1.45993	6.51626	0.855876	0.865839	0.714286	0.84392	0.90184	1
ENSMUSG00000032369	PLSCR1	phospholipid scramblase 1	Plasma Membrane	enzyme	314.796	1.45847	30.4556	0.828862	0.857143	0.881097	0.852437	0.960137	1
ENSMUSG00000032089	IL10RA	interleukin 10 receptor subunit alpha	Plasma Membrane	transmembrane receptor	131.199	1.45844	8.57874	0.882919	0.892857	0.91051	0.852437	0.928571	2
ENSMUSG00000025154	ARHGAP19	Rho GTPase activating protein 19	Cytoplasm	other	158.886	1.45542	12.9082	0.900937	0.919544	0.857143	0.852437	0.928571	3
ENSMUSG00000026879	GSN	gelsolin	Extracellular Space	other	645.796	1.45527	8.96091	0.882919	0.892857	0.75	0.942773	0.928571	2
ENSMUSG00000027536	CHMP4C	charged multivesicular body protein 4C	Cytoplasm	other	16.3982	1.45481	5.92546	0.882919	0.892857	0.75	0.943582	0.928571	2
ENSMUSG00000030149	Klrk1	killer cell lectin-like receptor subfamily K, member 1	Plasma Membrane	transmembrane receptor	43.9886	1.45192	12.627	0.882919	0.857143	0.982503	0.852437	0.857143	1
ENSMUSG00000024940	LTBP3	latent transforming growth factor beta binding protein 3	Extracellular Space	other	57.0595	1.45029	10.0531	0.838333	0.844963	0.75	0.871696	0.928571	1
ENSMUSG00000029309	SPARCL1	SPARC like 1	Extracellular Space	other	199.608	1.44958	14.0985	0.846881	0.857143	0.821429	0.926562	0.964286	2
ENSMUSG00000018507	TRPV2	transient receptor potential cation channel subfamily V member 2	Plasma Membrane	ion channel	43.9846	1.44944	8.87536	0.917979	0.924054	0.785714	0.886879	0.892857	2
ENSMUSG00000022594	LYNX1	Ly6/neurotoxin 1	Plasma Membrane	transporter	27.1714	1.44824	7.25717	0.921317	0.929743	0.785714	0.944539	0.964286	4
ENSMUSG00000036777	ANLN	anillin actin binding protein	Cytoplasm	other	15.2891	1.44661	3.37223	0.900937	0.928571	0.857143	0.926562	0.981017	4
ENSMUSG00000060487	SAMD5	sterile alpha motif domain containing 5	Cytoplasm	other	6.42813	1.44545	2.54651	0.846881	0.821429	0.857143	0.925129	0.892857	1
ENSMUSG00000051497	KCNJ16	potassium inwardly rectifying channel subfamily J member 16	Plasma Membrane	ion channel	42.3172	1.44323	9.31009	0.900937	0.908154	0.75	0.852437	0.821429	2
ENSMUSG00000030677	KIF22	kinesin family member 22	Nucleus	other	8.05169	1.43857	2.95851	0.921198	0.928404	0.785714	0.889499	0.892857	2
ENSMUSG00000020473	AEBP1	AE binding protein 1	Nucleus	peptidase	51.7568	1.43303	10.9441	0.882919	0.898596	0.857143	0.926562	0.972363	2
ENSMUSG00000048163	SELPLG	selectin P ligand	Plasma Membrane	other	76.5517	1.43262	11.4142	0.900937	0.928571	0.75	0.852437	0.821429	2
ENSMUSG00000021457	SYK	spleen associated tyrosine kinase	Cytoplasm	kinase	256.63	1.43128	8.76666	0.894005	0.901375	0.785714	0.861095	0.886492	1
ENSMUSG00000026483	NIBAN1	niban apoptosis regulator 1	Cytoplasm	other	239.41	1.43088	10.9244	0.944882	0.949068	0.921681	0.923117	0.934757	5
ENSMUSG00000098557	KCTD12	potassium channel tetramerization domain containing 12	Plasma Membrane	ion channel	682.068	1.42854	16.5558	0.846881	0.892857	0.785714	0.852437	0.953266	1
ENSMUSG00000027646	SRC	SRC proto-oncogene, non-receptor tyrosine kinase	Cytoplasm	kinase	64.8934	1.42783	7.77543	0.900937	0.928571	0.75	0.926562	0.892857	3
ENSMUSG00000047747	RNF150	ring finger protein 150	Other	peptidase	42.8893	1.42582	12.1096	0.865376	0.868128	0.714286	0.840345	0.909139	1
ENSMUSG00000070348	CCND1	cyclin D1	Nucleus	transcription regulator	403.279	1.42109	6.91256	0.900937	0.928571	0.857143	0.926562	0.993075	4
ENSMUSG00000040084	BUB1B	BUB1 mitotic checkpoint serine/threonine kinase B	Nucleus	kinase	21.0386	1.42053	3.64775	0.882919	0.892857	0.75	0.93654	0.928571	2
ENSMUSG00000026458	Ppfia4	protein tyrosine phosphatase, receptor type, f polypeptide (PTPRF), interacting protein (liprin), alpha 4	Plasma Membrane	other	35.6886	1.41609	10.0392	0.900937	0.928571	0.75	0.926562	0.892857	3
ENSMUSG00000052760	A630001G21Rik	RIKEN cDNA A630001G21 gene	Other	other	23.149	1.41522	7.08092	0.987268	0.98921	0.857143	0.963624	0.928571	4
ENSMUSG00000035891	CERK	ceramide kinase	Plasma Membrane	kinase	172.203	1.41337	11.6886	0.92049	0.929011	0.785714	0.90878	0.94367	4
ENSMUSG00000040268	PLEKHA1	pleckstrin homology domain containing A1	Cytoplasm	other	449.656	1.40764	31.0271	0.828862	0.857143	0.892857	0.852437	0.959523	1
ENSMUSG00000042029	NCAPG2	non-SMC condensin II complex subunit G2	Nucleus	other	67.3972	1.4035	6.42737	0.900937	0.928571	0.75	0.926562	0.892857	3
ENSMUSG00000022822	ABCC5	ATP binding cassette subfamily C member 5	Plasma Membrane	transporter	226.787	1.40093	13.4369	0.918891	0.928186	0.785714	0.93673	0.964286	4
ENSMUSG00000091649	PHF11	PHD finger protein 11	Nucleus	other	30.0365	1.39691	4.76771	0.957844	0.964016	0.892857	0.936173	0.857143	3
ENSMUSG00000039005	TLR4	toll like receptor 4	Plasma Membrane	transmembrane receptor	85.9479	1.39443	17.4834	0.935602	0.938607	0.919786	0.917182	0.939816	5
ENSMUSG00000030022	ADAMTS9	ADAM metallopeptidase with thrombospondin type 1 motif 9	Extracellular Space	peptidase	69.9209	1.39158	7.27357	0.846881	0.857143	0.714286	0.926562	0.857143	1
ENSMUSG00000044258	Ctla2a/Ctla2b	cytotoxic T lymphocyte-associated protein 2 alpha	Plasma Membrane	other	39.8595	1.38845	9.74689	0.828862	0.785714	0.908767	0.852437	0.821429	1
ENSMUSG00000026421	CSRP1	cysteine and glycine rich protein 1	Nucleus	other	263.289	1.38735	15.2796	0.936975	0.951459	0.785714	0.943654	0.964286	4
ENSMUSG00000073489	IFI16	interferon gamma inducible protein 16	Nucleus	transcription regulator	251.311	1.38697	10.3694	0.828862	0.857143	0.892857	0.852437	0.94515	1
ENSMUSG00000022146	OSMR	oncostatin M receptor	Plasma Membrane	transmembrane receptor	97.2165	1.38663	14.5348	0.900937	0.928571	0.75	0.926562	0.892857	3
ENSMUSG00000051506	WDFY4	WDFY family member 4	Other	other	134.722	1.38317	7.52341	0.936975	0.945792	0.785714	0.930916	0.964286	4
ENSMUSG00000049313	SORL1	sortilin related receptor 1	Cytoplasm	transporter	121.919	1.38153	11.0565	0.936975	0.963805	0.785714	0.959254	0.964286	4
ENSMUSG00000036334	IGSF10	immunoglobulin superfamily member 10	Extracellular Space	other	44.483	1.38088	11.8121	0.846881	0.857143	0.821429	0.926562	0.964286	2
ENSMUSG00000048852	9930111J21Rik1/Gm12185	predicted gene 12185	Other	other	29.4423	1.37893	6.53684	0.900937	0.928571	0.857143	0.926562	0.952863	4
ENSMUSG00000049625	TIFAB	TIFA inhibitor	Other	other	88.8	1.37867	8.80288	0.872869	0.885501	0.905416	0.886807	0.928293	2
ENSMUSG00000025912	MYBL1	MYB proto-oncogene like 1	Nucleus	transcription regulator	18.5069	1.37634	3.75227	0.846881	0.860488	0.785714	0.852437	0.934909	1
ENSMUSG00000024013	FGD2	FYVE, RhoGEF and PH domain containing 2	Cytoplasm	other	108.092	1.37596	9.02553	0.920277	0.930187	0.857143	0.914103	0.928571	4
ENSMUSG00000069910	SPDL1	spindle apparatus coiled-coil protein 1	Nucleus	other	9.28786	1.37577	3.31124	0.814831	0.825375	0.799829	0.843192	0.928283	1
ENSMUSG00000026315	SERPINB8	serpin family B member 8	Cytoplasm	other	127.533	1.37544	11.2342	0.882919	0.921852	0.714286	0.889499	0.928571	2
ENSMUSG00000002602	AXL	AXL receptor tyrosine kinase	Plasma Membrane	kinase	855.629	1.37378	11.5104	0.900937	0.919546	0.857143	0.852437	0.928571	3
ENSMUSG00000070390	NLRP1	NLR family pyrin domain containing 1	Cytoplasm	other	18.4463	1.37302	4.94133	0.925812	0.936122	0.785714	0.952016	0.964286	4
ENSMUSG00000031264	BTK	Bruton tyrosine kinase	Cytoplasm	kinase	44.3118	1.373	6.67294	0.900937	0.928571	0.75	0.926562	0.892857	3
ENSMUSG00000052713	ZNF608	zinc finger protein 608	Other	other	74.6351	1.37197	16.0214	0.900937	0.928571	0.857143	0.926562	0.973146	4
ENSMUSG00000028459	CD72	CD72 molecule	Plasma Membrane	transmembrane receptor	82.0312	1.37027	4.65401	0.882919	0.892252	0.714286	0.877979	0.928571	1
ENSMUSG00000029925	TBXAS1	thromboxane A synthase 1	Plasma Membrane	enzyme	110.498	1.36857	7.26485	0.933615	0.945868	0.821429	0.91805	0.857143	3
ENSMUSG00000079227	CCR5	C-C motif chemokine receptor 5 (gene/pseudogene)	Plasma Membrane	G-protein coupled receptor	199.64	1.36792	13.1193	0.900937	0.928571	0.857143	0.926562	0.978526	4
ENSMUSG00000074874	Ctla2a/Ctla2b	cytotoxic T lymphocyte-associated protein 2 alpha	Plasma Membrane	other	104.409	1.36553	6.5886	0.846881	0.857143	0.928571	0.815374	0.857143	1
ENSMUSG00000029314	GPAT3	glycerol-3-phosphate acyltransferase 3	Cytoplasm	enzyme	137.746	1.36498	10.2462	0.846881	0.892857	0.785714	0.852437	0.925198	1
ENSMUSG00000031328	FLNA	filamin A	Cytoplasm	other	1060.21	1.36463	13.501	0.882919	0.928571	0.714286	0.889499	0.928571	2
ENSMUSG00000040584	ABCB1	ATP binding cassette subfamily B member 1	Plasma Membrane	transporter	101.396	1.36337	11.3221	0.936975	0.964286	0.785714	0.953757	0.956127	4
ENSMUSG00000031712	IL15	interleukin 15	Extracellular Space	cytokine	22.7466	1.36242	6.90467	0.828862	0.857143	0.892857	0.852437	0.964286	1
ENSMUSG00000026737	PIP4K2A	phosphatidylinositol-5-phosphate 4-kinase type 2 alpha	Cytoplasm	kinase	147.602	1.36052	21.2803	0.846881	0.857143	0.928571	0.815374	0.857143	1
ENSMUSG00000038679	TRPS1	transcriptional repressor GATA binding 1	Nucleus	transcription regulator	31.0588	1.35906	8.21158	0.959884	0.968755	0.857143	0.963624	0.928571	4
ENSMUSG00000022180	SLC7A8	solute carrier family 7 member 8	Plasma Membrane	transporter	182.792	1.35351	6.86938	0.879478	0.894899	0.857143	0.898355	0.941517	1
ENSMUSG00000041488	STX3	syntaxin 3	Plasma Membrane	transporter	60.8683	1.35196	13.3846	0.900937	0.928571	0.857143	0.852437	0.919179	3
ENSMUSG00000059901	ADAMTS14	ADAM metallopeptidase with thrombospondin type 1 motif 14	Extracellular Space	peptidase	20.9878	1.35166	5.88753	0.936975	0.961313	0.785714	0.950039	0.964286	4
ENSMUSG00000022186	OXCT1	3-oxoacid CoA-transferase 1	Cytoplasm	enzyme	118.048	1.3503	8.57029	0.828862	0.857143	0.892857	0.852437	0.964286	1
ENSMUSG00000049866	ARL4C	ADP ribosylation factor like GTPase 4C	Nucleus	enzyme	78.0726	1.3473	13.6937	0.929886	0.945771	0.821429	0.926562	0.857143	3
ENSMUSG00000031398	PLXNA3	plexin A3	Plasma Membrane	transmembrane receptor	25.8663	1.34303	5.98502	0.805764	0.8121	0.781545	0.808329	0.902789	1
ENSMUSG00000033420	ANTXR1	ANTXR cell adhesion molecule 1	Plasma Membrane	transmembrane receptor	29.1888	1.34216	6.45882	0.882919	0.892857	0.75	0.937961	0.928571	2
ENSMUSG00000059498	FCGR2A	Fc fragment of IgG receptor IIa	Plasma Membrane	transmembrane receptor	226.182	1.33971	17.7922	0.981071	0.980932	0.857143	0.9527	0.928571	4
ENSMUSG00000072623	ZNF25	zinc finger protein 25	Nucleus	transcription regulator	39.6045	1.33943	4.38236	0.882919	0.892857	0.93642	0.852437	0.894125	1
ENSMUSG00000018819	LSP1	lymphocyte specific protein 1	Cytoplasm	other	85.9568	1.33575	7.79713	0.96596	0.976834	0.857143	0.963624	0.928571	4
ENSMUSG00000018654	IKZF1	IKAROS family zinc finger 1	Nucleus	transcription regulator	104.086	1.33349	10.1285	0.936602	0.944096	0.857143	0.917319	0.928571	4
ENSMUSG00000028859	CSF3R	colony stimulating factor 3 receptor	Plasma Membrane	transmembrane receptor	75.6178	1.33331	5.54996	0.846864	0.85905	0.854879	0.854099	0.916835	1
ENSMUSG00000002668	DENND1C	DENN domain containing 1C	Cytoplasm	other	29.2902	1.33065	6.08233	0.900937	0.928571	0.75	0.916095	0.892857	3
ENSMUSG00000061132	BLNK	B cell linker	Cytoplasm	other	56.9169	1.32921	6.75879	0.863729	0.872609	0.955599	0.852437	0.910654	2
ENSMUSG00000024620	PDGFRB	platelet derived growth factor receptor beta	Plasma Membrane	kinase	211.413	1.3215	12.2945	0.898398	0.91012	0.785714	0.945838	0.964286	3
ENSMUSG00000027030	STK39	serine/threonine kinase 39	Nucleus	kinase	57.2467	1.31786	12.2793	0.882919	0.928571	0.714286	0.889499	0.928156	2
ENSMUSG00000052889	PRKCB	protein kinase C beta	Cytoplasm	kinase	57.1231	1.31763	6.40631	0.931822	0.941885	0.785714	0.939375	0.964286	4
ENSMUSG00000026288	INPP5D	inositol polyphosphate-5-phosphatase D	Cytoplasm	phosphatase	156.826	1.31631	9.1982	0.898462	0.908595	0.857143	0.907715	0.95545	3
ENSMUSG00000032691	NLRP3	NLR family pyrin domain containing 3	Cytoplasm	other	39.8376	1.31487	4.84177	0.898663	0.91438	0.75	0.894727	0.892857	1
ENSMUSG00000028927	PADI2	peptidyl arginine deiminase 2	Cytoplasm	enzyme	9.83097	1.31446	3.26398	0.82996	0.847362	0.785714	0.899033	0.932892	1
ENSMUSG00000095115	ITPRIPL2	ITPRIP like 2	Other	other	262.531	1.31377	16.1257	0.900937	0.928571	0.75	0.923448	0.892857	3
ENSMUSG00000009687	FXYD5	FXYD domain containing ion transport regulator 5	Plasma Membrane	ion channel	89.9827	1.31285	12.362	0.932676	0.946189	0.821429	0.926562	0.857143	3
ENSMUSG00000031506	PTPN7	protein tyrosine phosphatase non-receptor type 7	Cytoplasm	phosphatase	13.096	1.30863	4.40928	0.846881	0.821429	0.857143	0.926562	0.892857	1
ENSMUSG00000049744	ARHGAP15	Rho GTPase activating protein 15	Cytoplasm	other	24.9377	1.30695	6.81643	0.936975	0.964286	0.785714	0.963624	0.964286	4
ENSMUSG00000027864	PTGFRN	prostaglandin F2 receptor inhibitor	Plasma Membrane	other	75.0878	1.30579	6.08096	0.865229	0.88311	0.75	0.921914	0.892857	1
ENSMUSG00000051579	TCEAL8	transcription elongation factor A like 8	Other	other	387.14	1.30519	12.5166	0.882919	0.892857	0.75	0.936683	0.923387	2
ENSMUSG00000040061	PLCB2	phospholipase C beta 2	Cytoplasm	enzyme	64.9534	1.30269	10.3017	0.936975	0.964286	0.785714	0.945192	0.954769	4
ENSMUSG00000036390	GADD45A	growth arrest and DNA damage inducible alpha	Nucleus	other	48.3042	1.29741	3.74248	0.846881	0.857143	0.714286	0.9128	0.857143	1
ENSMUSG00000070436	SERPINH1	serpin family H member 1	Extracellular Space	other	265.041	1.29702	9.32651	0.846881	0.857143	0.714286	0.915927	0.857143	1
ENSMUSG00000032366	Tpm1	tropomyosin 1, alpha	Plasma Membrane	other	543.863	1.29309	19.2365	0.900937	0.928571	0.75	0.924824	0.892857	3
ENSMUSG00000016494	CD34	CD34 molecule	Plasma Membrane	other	39.9566	1.29267	8.94138	0.882919	0.888621	0.75	0.908087	0.928571	2
ENSMUSG00000080316	Spaca6	sperm acrosome associated 6	Other	other	10.7287	1.2925	3.55388	0.774806	0.785714	0.857143	0.852437	0.928571	1
ENSMUSG00000039585	MYO9A	myosin IXA	Cytoplasm	enzyme	294.496	1.29002	16.9814	0.922765	0.932779	0.928571	0.919358	0.937596	5
ENSMUSG00000028289	EPHA7	EPH receptor A7	Plasma Membrane	kinase	37.2807	1.28969	9.02261	0.846881	0.857143	0.714286	0.926562	0.857143	1
ENSMUSG00000047735	SAMD9L	sterile alpha motif domain containing 9 like	Extracellular Space	other	554.279	1.28544	29.1342	0.774806	0.785714	0.84264	0.852437	0.928571	1
ENSMUSG00000033327	TNXB	tenascin XB	Extracellular Space	other	290.464	1.28417	15.6586	0.846881	0.857143	0.821429	0.926562	0.964286	2
ENSMUSG00000020423	BTG2	BTG anti-proliferation factor 2	Nucleus	transcription regulator	215.23	1.28308	3.03093	0.936975	0.953665	0.785714	0.942273	0.964286	4
ENSMUSG00000039697	NCOA7	nuclear receptor coactivator 7	Nucleus	transcription regulator	57.6705	1.28101	10.4889	0.846881	0.857143	0.928571	0.815374	0.857143	1
ENSMUSG00000046159	CHRM3	cholinergic receptor muscarinic 3	Plasma Membrane	G-protein coupled receptor	63.8288	1.27968	8.43918	0.846881	0.858919	0.785714	0.852437	0.941294	1
ENSMUSG00000031827	COTL1	coactosin like F-actin binding protein 1	Cytoplasm	other	409.256	1.27915	8.70539	0.854716	0.868565	0.857143	0.858745	0.905701	1
ENSMUSG00000002458	RGS19	regulator of G protein signaling 19	Cytoplasm	enzyme	44.9744	1.27839	9.8827	0.846881	0.857143	0.928571	0.815374	0.857143	1
ENSMUSG00000043336	FILIP1L	filamin A interacting protein 1 like	Nucleus	other	172.885	1.27668	13.8312	0.900937	0.928571	0.75	0.926562	0.892857	3
ENSMUSG00000005413	HMOX1	heme oxygenase 1	Cytoplasm	enzyme	527.081	1.27637	6.49775	0.900937	0.928571	0.75	0.852437	0.821429	2
ENSMUSG00000034675	DBN1	drebrin 1	Cytoplasm	other	32.7242	1.27459	8.45853	0.973321	0.980567	0.857143	0.963624	0.928571	4
ENSMUSG00000018920	CXCL16	C-X-C motif chemokine ligand 16	Extracellular Space	cytokine	236.878	1.27419	13.0208	0.900937	0.926248	0.75	0.909875	0.892857	3
ENSMUSG00000030921	Trim30a/Trim30d	tripartite motif-containing 30A	Cytoplasm	other	282.974	1.27313	8.78297	0.828862	0.857143	0.892857	0.852437	0.96	1
ENSMUSG00000032744	HEYL	hes related family bHLH transcription factor with YRPW motif like	Nucleus	transcription regulator	49.97	1.27141	9.7771	0.954076	0.964155	0.821429	0.926562	0.857143	3
ENSMUSG00000064043	TRERF1	transcriptional regulating factor 1	Nucleus	transcription regulator	17.8214	1.26966	5.08985	0.92289	0.928603	0.785714	0.902627	0.930602	4
ENSMUSG00000031101	SASH3	SAM and SH3 domain containing 3	Cytoplasm	other	41.247	1.26586	7.01904	0.899131	0.904395	0.785714	0.915565	0.954086	3
ENSMUSG00000004508	GAB2	GRB2 associated binding protein 2	Cytoplasm	other	83.2283	1.2642	14.2169	0.882919	0.892857	0.960319	0.852437	0.928571	2
ENSMUSG00000005360	SLC1A3	solute carrier family 1 member 3	Plasma Membrane	transporter	11.9964	1.25844	3.56295	0.902134	0.911498	0.897921	0.885079	0.899394	2
ENSMUSG00000070427	IL18BP	interleukin 18 binding protein	Extracellular Space	other	400.651	1.25833	15.8164	0.900937	0.914172	0.857143	0.852437	0.887252	2
ENSMUSG00000009585	APOBEC3B	apolipoprotein B mRNA editing enzyme catalytic subunit 3B	Cytoplasm	enzyme	85.9788	1.25822	13.9494	0.882919	0.928571	0.714286	0.889499	0.928571	2
ENSMUSG00000052477	C130026I21Rik (includes others)	RIKEN cDNA C130026I21 gene	Other	other	37.9652	1.25273	6.37544	0.928447	0.93445	0.90918	0.911921	0.937905	5
ENSMUSG00000031093	DOCK11	dedicator of cytokinesis 11	Cytoplasm	other	47.0717	1.25203	5.55735	0.837911	0.850031	0.850909	0.856642	0.92993	1
ENSMUSG00000073460	PNLDC1	PARN like, ribonuclease domain containing 1	Cytoplasm	enzyme	34.162	1.24692	3.50402	0.871676	0.883781	0.75	0.941186	0.928571	2
ENSMUSG00000078780	Gm5150	predicted gene 5150	Other	other	19.9415	1.24308	4.95644	0.882919	0.892857	0.950676	0.852437	0.919276	2
ENSMUSG00000006342	SUSD2	sushi domain containing 2	Extracellular Space	other	36.4832	1.24062	7.85175	0.900937	0.928571	0.75	0.926562	0.892857	3
ENSMUSG00000024349	TMEM173	transmembrane protein 173	Cytoplasm	other	50.4452	1.23243	5.22115	0.828862	0.84786	0.858946	0.852437	0.942636	1
ENSMUSG00000033450	TAGAP	T cell activation RhoGTPase activating protein	Cytoplasm	other	26.8686	1.23216	4.3681	0.900937	0.928571	0.75	0.926562	0.892857	3
ENSMUSG00000032965	IFT57	intraflagellar transport 57	Cytoplasm	other	16.512	1.23116	3.56961	0.900937	0.928571	0.75	0.926562	0.892857	3
ENSMUSG00000002944	CD36	CD36 molecule	Plasma Membrane	transmembrane receptor	3836.16	1.22694	30.6046	0.882919	0.892857	0.75	0.929254	0.928571	2
ENSMUSG00000079592	C1QTNF5	C1q and TNF related 5	Plasma Membrane	transmembrane receptor	28.6527	1.22481	5.39136	0.867984	0.887476	0.75	0.926134	0.892857	1
ENSMUSG00000002233	RHOC	ras homolog family member C	Plasma Membrane	enzyme	150.535	1.22208	9.3907	0.900937	0.928571	0.857143	0.926562	0.976999	4
ENSMUSG00000050989	SELENON	selenoprotein N	Cytoplasm	other	68.6526	1.22111	13.0494	0.900937	0.928571	0.857143	0.926562	0.983084	4
ENSMUSG00000048120	ENTPD1	ectonucleoside triphosphate diphosphohydrolase 1	Plasma Membrane	enzyme	218.169	1.2204	11.9511	0.954994	0.964286	0.921349	0.926562	0.944932	5
ENSMUSG00000028551	CDKN2C	cyclin dependent kinase inhibitor 2C	Nucleus	transcription regulator	58.7389	1.22002	9.61767	0.900937	0.928571	0.857143	0.926562	0.991011	4
ENSMUSG00000017716	BIRC5	baculoviral IAP repeat containing 5	Cytoplasm	other	18.1178	1.21998	3.29947	0.846881	0.857143	0.821429	0.926562	0.964286	2
ENSMUSG00000073176	ZNF449	zinc finger protein 449	Nucleus	transcription regulator	16.486	1.2196	4.18429	0.856034	0.863637	0.785714	0.883177	0.958032	1
ENSMUSG00000011884	GLTP	glycolipid transfer protein	Cytoplasm	transporter	111.319	1.21754	11.272	0.846881	0.884417	0.785714	0.852437	0.925617	1
ENSMUSG00000055320	TEAD1	TEA domain transcription factor 1	Nucleus	transcription regulator	278.722	1.21672	22.3883	0.936975	0.952258	0.785714	0.924053	0.937737	4
ENSMUSG00000024691	FAM111A	family with sequence similarity 111 member A	Nucleus	other	92.563	1.21475	11.6135	0.918552	0.926967	0.928571	0.923572	0.950275	5
ENSMUSG00000026580	SELP	selectin P	Plasma Membrane	transmembrane receptor	27.839	1.2103	6.18779	0.846881	0.875335	0.785714	0.852437	0.932636	1
ENSMUSG00000024538	PPIC	peptidylprolyl isomerase C	Cytoplasm	enzyme	52.258	1.20748	8.56363	0.831392	0.847067	0.75	0.912443	0.928571	2
ENSMUSG00000028159	DAPP1	dual adaptor of phosphotyrosine and 3-phosphoinositides 1	Cytoplasm	other	28.8997	1.20739	6.49813	0.912458	0.91617	0.785714	0.908278	0.958931	4
ENSMUSG00000029778	ADCYAP1R1	ADCYAP receptor type I	Plasma Membrane	G-protein coupled receptor	42.3439	1.20667	8.4212	0.991031	0.964286	0.892857	0.963624	0.857143	3
ENSMUSG00000037148	ARHGAP10	Rho GTPase activating protein 10	Cytoplasm	other	84.7951	1.20316	4.852	0.893239	0.896717	0.785714	0.907183	0.964286	2
ENSMUSG00000020810	CYGB	cytoglobin	Cytoplasm	transporter	167.024	1.20268	11.4015	0.909988	0.923425	0.785714	0.95655	0.964286	4
ENSMUSG00000020654	ADCY3	adenylate cyclase 3	Plasma Membrane	enzyme	22.9121	1.20129	6.2483	0.774806	0.785714	0.857143	0.852437	0.928571	1
ENSMUSG00000021196	PFKP	phosphofructokinase, platelet	Cytoplasm	kinase	73.432	1.20085	12.541	0.846881	0.892857	0.785714	0.852437	0.945454	1
ENSMUSG00000037946	FGD3	FYVE, RhoGEF and PH domain containing 3	Cytoplasm	other	45.838	1.2003	6.94542	0.828862	0.857143	0.892857	0.852437	0.937077	1
ENSMUSG00000039959	HIP1	huntingtin interacting protein 1	Cytoplasm	other	224.2	1.20002	12.6975	0.936975	0.942969	0.785714	0.921401	0.950497	4
ENSMUSG00000018339	GPX3	glutathione peroxidase 3	Extracellular Space	enzyme	145.599	1.19981	6.56682	0.882919	0.892857	0.75	0.954223	0.928571	2
ENSMUSG00000054404	SLFN5	schlafen family member 5	Nucleus	enzyme	285.597	1.1997	9.14131	0.828862	0.857143	0.892857	0.852437	0.964286	1
ENSMUSG00000039316	RFTN1	raftlin, lipid raft linker 1	Plasma Membrane	other	45.6241	1.19951	7.20029	0.895756	0.904149	0.785714	0.921523	0.964286	3
ENSMUSG00000062542	SYT9	synaptotagmin 9	Plasma Membrane	transporter	25.8148	1.19001	5.76918	0.954994	0.964286	0.821429	0.926562	0.857143	3
ENSMUSG00000069793	SLFN13	schlafen family member 13	Nucleus	enzyme	51.6647	1.1861	8.0148	0.774806	0.785714	0.857143	0.852437	0.928571	1
ENSMUSG00000030616	SYTL2	synaptotagmin like 2	Cytoplasm	other	24.5874	1.18598	4.38593	0.846881	0.857143	0.714286	0.913276	0.857143	1
ENSMUSG00000020458	RTN4	reticulon 4	Cytoplasm	other	1734.12	1.1857	28.7341	0.846881	0.857143	0.821429	0.926562	0.964286	2
ENSMUSG00000020589	FAM49A	family with sequence similarity 49 member A	Other	other	144.845	1.17863	11.0093	0.982909	0.9863	0.857143	0.955543	0.928571	4
ENSMUSG00000038775	VILL	villin like	Cytoplasm	other	24.2254	1.1779	4.75337	0.924818	0.931331	0.785714	0.915275	0.955366	4
ENSMUSG00000025648	PFKFB4	6-phosphofructo-2-kinase/fructose-2,6-biphosphatase 4	Cytoplasm	kinase	33.3571	1.17789	5.15036	0.702731	0.75	0.785714	0.741249	0.928571	1
ENSMUSG00000021665	HEXB	hexosaminidase subunit beta	Cytoplasm	enzyme	354.165	1.17576	18.869	0.846881	0.892857	0.785714	0.852437	0.921996	1
ENSMUSG00000018593	SPARC	secreted protein acidic and cysteine rich	Extracellular Space	other	939.656	1.17262	9.69815	0.929261	0.942358	0.785714	0.955785	0.964286	4
ENSMUSG00000026103	GLS	glutaminase	Cytoplasm	enzyme	161.328	1.17187	14.4733	0.828862	0.857143	0.892857	0.852437	0.964286	1
ENSMUSG00000035493	TGFBI	transforming growth factor beta induced	Extracellular Space	other	748.972	1.17144	19.2556	0.900937	0.928571	0.75	0.926562	0.892857	3
ENSMUSG00000027293	EHD4	EH domain containing 4	Plasma Membrane	enzyme	167.725	1.17112	12.9267	0.900937	0.928571	0.857143	0.920337	0.961173	4
ENSMUSG00000036943	RAB8B	RAB8B, member RAS oncogene family	Cytoplasm	enzyme	157.788	1.16902	10.614	0.828862	0.857143	0.892857	0.852437	0.964286	1
ENSMUSG00000031502	COL4A1	collagen type IV alpha 1 chain	Extracellular Space	other	927.871	1.16843	12.7129	0.919332	0.925644	0.785714	0.9139	0.96027	4
ENSMUSG00000090222	IFI16	interferon gamma inducible protein 16	Nucleus	transcription regulator	37.4548	1.16463	7.65702	0.882919	0.892857	0.963637	0.852437	0.928571	2
ENSMUSG00000029231	PDGFRA	platelet derived growth factor receptor alpha	Plasma Membrane	kinase	163.785	1.16355	18.3354	0.846881	0.857143	0.821429	0.926562	0.964286	2
ENSMUSG00000024885	ALDH3B1	aldehyde dehydrogenase 3 family member B1	Cytoplasm	enzyme	53.1034	1.16273	7.29363	0.887416	0.90146	0.821429	0.872826	0.857143	1
ENSMUSG00000025396	HSD17B6	hydroxysteroid 17-beta dehydrogenase 6	Other	enzyme	815.589	1.16011	9.41394	0.936975	0.892857	0.857143	0.952889	0.821429	2
ENSMUSG00000074896	IFIT3	interferon induced protein with tetratricopeptide repeats 3	Cytoplasm	other	241.07	1.15975	5.36787	0.954994	0.964286	0.928571	0.926562	0.957075	5
ENSMUSG00000027750	POSTN	periostin	Extracellular Space	other	234.656	1.15833	8.57975	0.900937	0.928571	0.857143	0.926562	0.980768	4
ENSMUSG00000022371	COL14A1	collagen type XIV alpha 1 chain	Extracellular Space	other	1362.52	1.15546	20.2466	0.981268	0.98394	0.857143	0.960102	0.928571	4
ENSMUSG00000063146	CLIP2	CAP-Gly domain containing linker protein 2	Cytoplasm	transcription regulator	105.394	1.15122	10.0417	0.867065	0.877742	0.857143	0.906006	0.966924	2
ENSMUSG00000021365	NEDD9	neural precursor cell expressed, developmentally down-regulated 9	Nucleus	other	123.846	1.15101	11.224	0.900937	0.907393	0.857143	0.914349	0.971619	4
ENSMUSG00000098188	SOWAHC	sosondowah ankyrin repeat domain family member C	Nucleus	transcription regulator	224.939	1.14899	18.8552	0.828862	0.857143	0.892857	0.852437	0.946088	1
ENSMUSG00000024851	PITPNM1	phosphatidylinositol transfer protein membrane associated 1	Cytoplasm	transporter	133.712	1.14714	12.6232	0.922249	0.930687	0.785714	0.918257	0.953013	4
ENSMUSG00000027843	PTPN22	protein tyrosine phosphatase non-receptor type 22	Cytoplasm	phosphatase	29.9277	1.14339	6.59901	0.884737	0.881609	0.892908	0.875022	0.922414	1
ENSMUSG00000039202	ABHD2	abhydrolase domain containing 2	Cytoplasm	enzyme	1882.26	1.14179	18.6803	0.882919	0.927655	0.714286	0.889499	0.928571	2
ENSMUSG00000043079	SYNPO	synaptopodin	Cytoplasm	other	144.245	1.14091	7.35316	0.871019	0.877292	0.714286	0.85037	0.911811	1
ENSMUSG00000025283	SAT1	spermidine/spermine N1-acetyltransferase 1	Cytoplasm	enzyme	1197.29	1.14065	20.4218	0.828862	0.857143	0.892857	0.852437	0.957518	1
ENSMUSG00000030605	MFGE8	milk fat globule-EGF factor 8 protein	Extracellular Space	other	246.203	1.14	10.7721	0.878217	0.89066	0.857143	0.926562	0.983299	2
ENSMUSG00000030309	CAPRIN2	caprin family member 2	Cytoplasm	other	36.1723	1.13737	7.38385	0.846881	0.821429	0.964286	0.815374	0.785714	1
ENSMUSG00000068220	LGALS1	galectin 1	Extracellular Space	other	783.807	1.13644	13.1366	0.882919	0.928571	0.714286	0.889499	0.928571	2
ENSMUSG00000022528	HES1	hes family bHLH transcription factor 1	Nucleus	transcription regulator	136.292	1.13564	5.40879	0.846881	0.857143	0.821429	0.926562	0.964286	2
ENSMUSG00000039953	CLSTN1	calsyntenin 1	Plasma Membrane	other	75.1668	1.13235	7.36115	0.889752	0.906148	0.75	0.924831	0.892857	2
ENSMUSG00000037318	TRAF3IP3	TRAF3 interacting protein 3	Other	other	19.4234	1.13154	4.2212	0.882919	0.857143	0.785714	0.94863	0.857143	1
ENSMUSG00000020077	Srgn	serglycin	Cytoplasm	other	183.42	1.1279	10.5724	0.954994	0.964286	0.928571	0.926562	0.955316	5
ENSMUSG00000021186	FBLN5	fibulin 5	Extracellular Space	other	82.142	1.12435	8.49346	0.873644	0.882864	0.75	0.933455	0.928571	2
ENSMUSG00000025602	ZNF202	zinc finger protein 202	Nucleus	transcription regulator	25.3496	1.12421	4.92418	0.900937	0.928571	0.75	0.926562	0.892857	3
ENSMUSG00000027514	ZBP1	Z-DNA binding protein 1	Cytoplasm	other	110.15	1.12287	3.55453	0.954994	0.928571	0.938351	0.926562	0.892857	4
ENSMUSG00000069662	Marcks	myristoylated alanine rich protein kinase C substrate	Plasma Membrane	other	424.345	1.12237	17.0193	0.931656	0.943289	0.785714	0.957217	0.964286	4
ENSMUSG00000062210	TNFAIP8	TNF alpha induced protein 8	Cytoplasm	other	60.7161	1.12102	7.7551	0.900937	0.928571	0.857143	0.926562	0.987743	4
ENSMUSG00000038524	FCHSD1	FCH and double SH3 domains 1	Other	other	29.9343	1.12079	5.20707	0.888705	0.892027	0.785714	0.910243	0.964286	2
ENSMUSG00000050721	PLEKHO2	pleckstrin homology domain containing O2	Cytoplasm	other	199.507	1.12043	7.49507	0.862084	0.869614	0.857143	0.860439	0.91836	1
ENSMUSG00000041559	FMOD	fibromodulin	Extracellular Space	other	29.9248	1.11729	4.39154	0.884039	0.903705	0.821429	0.926562	0.857143	2
ENSMUSG00000002992	APOC2	apolipoprotein C2	Extracellular Space	transporter	2892.34	1.11724	25.6461	0.882919	0.913826	0.714286	0.867669	0.901938	2
ENSMUSG00000037157	IL22RA1	interleukin 22 receptor subunit alpha 1	Plasma Membrane	transmembrane receptor	66.3162	1.11507	10.3949	0.846881	0.874124	0.785714	0.847409	0.912326	1
ENSMUSG00000037944	CCR7	C-C motif chemokine receptor 7	Plasma Membrane	G-protein coupled receptor	10.2369	1.11295	2.75713	0.882919	0.857143	0.785714	0.942857	0.857143	1
ENSMUSG00000026837	COL5A1	collagen type V alpha 1 chain	Extracellular Space	other	212.163	1.10633	9.33142	0.909493	0.921557	0.785714	0.95193	0.957423	4
ENSMUSG00000030342	CD9	CD9 molecule	Plasma Membrane	other	362.296	1.10298	8.76413	0.893611	0.899687	0.857143	0.89322	0.955306	1
ENSMUSG00000021838	SAMD4A	sterile alpha motif domain containing 4A	Cytoplasm	translation regulator	102.778	1.10292	12.7516	0.900937	0.928571	0.857143	0.852437	0.892485	2
ENSMUSG00000052684	JUN	Jun proto-oncogene, AP-1 transcription factor subunit	Nucleus	transcription regulator	306.037	1.10044	7.25097	0.774806	0.821429	0.75	0.815374	0.935793	1
ENSMUSG00000028926	CDK14	cyclin dependent kinase 14	Nucleus	kinase	45.6429	1.09426	8.33678	0.774806	0.785714	0.857143	0.852437	0.928571	1
ENSMUSG00000032436	CMTM7	CKLF like MARVEL transmembrane domain containing 7	Extracellular Space	cytokine	47.1221	1.0913	6.45306	0.855225	0.866213	0.785714	0.873313	0.939376	1
ENSMUSG00000037972	SNN	stannin	Plasma Membrane	other	46.2919	1.08937	5.01491	0.882919	0.892857	0.75	0.963624	0.928571	2
ENSMUSG00000031375	BGN	biglycan	Extracellular Space	other	1548.07	1.08688	18.2505	0.900937	0.928571	0.857143	0.926562	0.988085	4
ENSMUSG00000031253	SRPX2	sushi repeat containing protein X-linked 2	Cytoplasm	other	39.5207	1.08377	7.33257	0.900937	0.928571	0.75	0.926562	0.892857	3
ENSMUSG00000054702	AP1S3	adaptor related protein complex 1 subunit sigma 3	Cytoplasm	transporter	15.7889	1.07665	3.46729	0.900937	0.928571	0.75	0.926562	0.892857	3
ENSMUSG00000030263	LRMP	lymphoid restricted membrane protein	Cytoplasm	other	76.7023	1.07627	10.2393	0.971597	0.977572	0.857143	0.960791	0.928571	4
ENSMUSG00000070031	SP140	SP140 nuclear body protein	Nucleus	transcription regulator	62.8809	1.07518	5.90438	0.954949	0.928571	0.857143	0.926562	0.785714	3
ENSMUSG00000027111	ITGA6	integrin subunit alpha 6	Plasma Membrane	transmembrane receptor	65.2717	1.07115	5.84796	0.870785	0.88086	0.785714	0.904769	0.964286	2
ENSMUSG00000026872	ZEB2	zinc finger E-box binding homeobox 2	Nucleus	transcription regulator	379.299	1.0695	19.1668	0.846881	0.892857	0.785714	0.852437	0.948325	1
ENSMUSG00000046157	TMEM229B	transmembrane protein 229B	Other	other	56.3085	1.06874	8.48355	0.900937	0.918192	0.857143	0.852437	0.922895	3
ENSMUSG00000037031	TSPAN15	tetraspanin 15	Plasma Membrane	other	79.0263	1.06821	10.6553	0.936975	0.95275	0.785714	0.92778	0.954479	4
ENSMUSG00000027624	EPB41L1	erythrocyte membrane protein band 4.1 like 1	Plasma Membrane	other	69.4313	1.06799	9.8458	0.936975	0.964286	0.785714	0.962037	0.964286	4
ENSMUSG00000000530	ACVRL1	activin A receptor like type 1	Plasma Membrane	kinase	67.9862	1.06495	8.05804	0.939675	0.944667	0.857143	0.92394	0.926567	4
ENSMUSG00000017466	TIMP2	TIMP metallopeptidase inhibitor 2	Extracellular Space	other	264.275	1.06267	11.3476	0.882919	0.892857	0.75	0.93494	0.928571	2
ENSMUSG00000056220	PLA2G4A	phospholipase A2 group IVA	Cytoplasm	enzyme	55.5427	1.06189	6.60851	0.774806	0.821429	0.821429	0.778312	0.903369	1
ENSMUSG00000024143	RHOQ	ras homolog family member Q	Plasma Membrane	enzyme	264.294	1.06138	14.3722	0.900937	0.922228	0.857143	0.852437	0.90376	3
ENSMUSG00000074364	EHD2	EH domain containing 2	Nucleus	other	68.2934	1.0608	10.3016	0.900937	0.928571	0.75	0.926562	0.892857	3
ENSMUSG00000042331	SPECC1	sperm antigen with calponin homology and coiled-coil domains 1	Nucleus	other	51.9002	1.05848	8.17567	0.846881	0.857707	0.783261	0.834849	0.909998	1
ENSMUSG00000022014	EPSTI1	epithelial stromal interaction 1	Other	other	64.5354	1.05832	3.30259	0.851384	0.862534	0.887966	0.859283	0.91114	1
ENSMUSG00000026657	FRMD4A	FERM domain containing 4A	Plasma Membrane	other	185.538	1.05702	12.4409	0.900937	0.928571	0.857143	0.852437	0.9225	3
ENSMUSG00000021948	PRKCD	protein kinase C delta	Cytoplasm	kinase	297.077	1.0556	9.99916	0.903743	0.914249	0.785714	0.89897	0.93766	3
ENSMUSG00000051735	RINL	Ras and Rab interactor like	Other	other	39.2837	1.05535	4.1594	0.882919	0.905191	0.714286	0.873687	0.911135	2
ENSMUSG00000018752	TNFSF12-TNFSF13	TNFSF12-TNFSF13 readthrough	Other	other	110.956	1.05529	12.7188	0.882919	0.898081	0.714286	0.878824	0.924609	1
ENSMUSG00000027499	PKIA	cAMP-dependent protein kinase inhibitor alpha	Cytoplasm	other	31.5969	1.0536	5.95964	0.846881	0.857143	0.821429	0.926562	0.964286	2
ENSMUSG00000037685	ATP8A1	ATPase phospholipid transporting 8A1	Cytoplasm	transporter	199.13	1.05315	15.8018	0.900937	0.928571	0.857143	0.926562	0.98324	4
ENSMUSG00000041219	ARHGAP11A	Rho GTPase activating protein 11A	Cytoplasm	other	67.6845	1.05161	9.04991	0.828862	0.857143	0.891337	0.852437	0.964286	1
ENSMUSG00000100005	B130024G19Rik	RIKEN cDNA B130024G19 gene	Other	other	25.3833	1.04666	4.65615	0.846881	0.821429	0.75	0.91339	0.785714	1
ENSMUSG00000031749	ST3GAL2	ST3 beta-galactoside alpha-2,3-sialyltransferase 2	Cytoplasm	enzyme	42.3455	1.04271	6.95654	0.774806	0.821429	0.817117	0.778312	0.919463	1
ENSMUSG00000025212	SFXN3	sideroflexin 3	Cytoplasm	transporter	43.4822	1.04242	6.95362	0.846881	0.821429	0.75	0.926562	0.785714	1
ENSMUSG00000042272	SESTD1	SEC14 and spectrin domain containing 1	Extracellular Space	other	65.4256	1.03748	7.85953	0.871621	0.873685	0.75	0.900353	0.928571	2
ENSMUSG00000049047	ARMCX3	armadillo repeat containing X-linked 3	Cytoplasm	other	229.181	1.03277	15.7269	0.900937	0.928571	0.857143	0.926562	0.960922	4
ENSMUSG00000038729	Pakap	paralemmin A kinase anchor protein	Other	other	255.629	1.03238	10.1024	0.954994	0.964286	0.928571	0.926562	0.949439	5
ENSMUSG00000025586	CPEB1	cytoplasmic polyadenylation element binding protein 1	Cytoplasm	translation regulator	106.984	1.02963	11.9119	0.846881	0.892857	0.785714	0.852437	0.941515	1
ENSMUSG00000029204	RHOH	ras homolog family member H	Plasma Membrane	enzyme	16.645	1.02951	3.13866	0.876074	0.896287	0.75	0.926562	0.892857	1
ENSMUSG00000064080	FBLN2	fibulin 2	Extracellular Space	other	34.2703	1.02869	5.87793	0.900937	0.928571	0.75	0.913878	0.892857	3
ENSMUSG00000036036	ZFP57	ZFP57 zinc finger protein	Nucleus	transcription regulator	13.4776	1.0257	3.12634	0.870527	0.863639	0.857143	0.886362	0.928168	1
ENSMUSG00000025268	MAGED2	MAGE family member D2	Plasma Membrane	other	119.5	1.02294	11.8338	0.936975	0.964286	0.785714	0.889499	0.892857	2
ENSMUSG00000036856	WNT4	Wnt family member 4	Extracellular Space	cytokine	25.8082	1.0208	4.71986	0.882919	0.857143	0.785714	0.928773	0.857143	1
ENSMUSG00000023915	TNFRSF21	TNF receptor superfamily member 21	Plasma Membrane	transmembrane receptor	136.307	1.01626	7.53613	0.926974	0.929627	0.785714	0.871825	0.844237	2
ENSMUSG00000041153	OSGIN2	oxidative stress induced growth inhibitor family member 2	Other	other	34.5916	1.01591	6.16039	0.846881	0.857143	0.821429	0.926562	0.964286	2
ENSMUSG00000062753	AI413582	expressed sequence AI413582	Other	other	37.7693	1.01396	6.4096	0.877485	0.88772	0.785714	0.869569	0.909233	1
ENSMUSG00000026222	Sp100	nuclear antigen Sp100	Nucleus	transcription regulator	240.947	1.01355	13.5815	0.828862	0.857143	0.892857	0.852437	0.964286	1
ENSMUSG00000029135	FOSL2	FOS like 2, AP-1 transcription factor subunit	Nucleus	transcription regulator	141.838	1.01275	6.78991	0.936975	0.961774	0.785714	0.963624	0.964286	4
ENSMUSG00000026355	MCM6	minichromosome maintenance complex component 6	Nucleus	enzyme	107.893	1.01243	11.0839	0.936975	0.954389	0.785714	0.955125	0.964286	4
ENSMUSG00000024660	INCENP	inner centromere protein	Nucleus	other	40.4503	1.00828	6.54873	0.846881	0.859364	0.785714	0.851732	0.913612	1
ENSMUSG00000026979	PSD4	pleckstrin and Sec7 domain containing 4	Cytoplasm	other	124.695	1.00662	7.58154	0.863984	0.878415	0.785714	0.890022	0.935777	1
ENSMUSG00000069833	AHNAK	AHNAK nucleoprotein	Nucleus	other	393.672	1.00305	17.7289	0.774806	0.785714	0.857143	0.852437	0.928571	1
ENSMUSG00000025225	NFKB2	nuclear factor kappa B subunit 2	Nucleus	transcription regulator	186.782	1.00292	10.0145	0.894046	0.903829	0.75	0.887732	0.892857	1
ENSMUSG00000019823	MICAL1	microtubule associated monooxygenase, calponin and LIM domain containing 1	Cytoplasm	enzyme	37.9172	1.00195	5.95649	0.900937	0.925485	0.75	0.926562	0.892857	3
ENSMUSG00000022436	SH3BP1	SH3 domain binding protein 1	Plasma Membrane	other	49.9248	1.00148	5.92808	0.898943	0.904766	0.785714	0.884295	0.918741	2
ENSMUSG00000021994	WNT5A	Wnt family member 5A	Extracellular Space	cytokine	28.9447	0.999641	5.29716	0.936975	0.964286	0.785714	0.963624	0.964286	4
ENSMUSG00000018398	SEPTIN8	septin 8	Extracellular Space	other	109.88	0.994886	11.5114	0.846881	0.892857	0.785714	0.852437	0.943688	1
ENSMUSG00000031133	ARHGEF6	Rac/Cdc42 guanine nucleotide exchange factor 6	Cytoplasm	other	100.041	0.991985	10.7823	0.954994	0.964286	0.928571	0.926562	0.964286	5
ENSMUSG00000015745	PLEKHO1	pleckstrin homology domain containing O1	Plasma Membrane	other	95.0049	0.991127	6.55261	0.900937	0.928571	0.75	0.926562	0.892857	3
ENSMUSG00000037762	SLC16A9	solute carrier family 16 member 9	Other	other	77.6038	0.986059	9.23375	0.882919	0.892857	0.958326	0.852437	0.904165	2
ENSMUSG00000024063	LBH	LBH regulator of WNT signaling pathway	Nucleus	transcription regulator	243.251	0.985474	11.7792	0.882919	0.892857	0.75	0.946021	0.928571	2
ENSMUSG00000072568	LRATD2	LRAT domain containing 2	Plasma Membrane	other	154.179	0.983745	13.1332	0.926572	0.927748	0.785714	0.939801	0.964286	4
ENSMUSG00000020467	EFEMP1	EGF containing fibulin extracellular matrix protein 1	Extracellular Space	enzyme	186.026	0.982723	13.297	0.792825	0.75	0.928571	0.815374	0.75	1
ENSMUSG00000037440	VNN1	vanin 1	Plasma Membrane	enzyme	991.381	0.981845	8.95196	0.846881	0.851609	0.821429	0.901214	0.925117	2
ENSMUSG00000019467	ARHGEF25	Rho guanine nucleotide exchange factor 25	Cytoplasm	other	23.2282	0.980315	4.30199	0.859883	0.875071	0.75	0.928598	0.928571	2
ENSMUSG00000040260	DAAM2	dishevelled associated activator of morphogenesis 2	Cytoplasm	other	69.4494	0.976981	8.45704	0.882919	0.857143	0.908736	0.852437	0.857143	1
ENSMUSG00000036667	TCAF1	TRPM8 channel associated factor 1	Plasma Membrane	other	64.0712	0.976484	8.51525	0.896232	0.899057	0.84912	0.895743	0.956989	1
ENSMUSG00000034573	PTPN13	protein tyrosine phosphatase non-receptor type 13	Cytoplasm	phosphatase	28.9773	0.976013	5.45621	0.875665	0.882642	0.857143	0.926562	0.962369	2
ENSMUSG00000021175	CDCA7L	cell division cycle associated 7 like	Nucleus	other	11.5638	0.975907	2.57602	0.79729	0.819922	0.884155	0.852437	0.938832	1
ENSMUSG00000037239	SPRED3	sprouty related EVH1 domain containing 3	Extracellular Space	cytokine	14.7151	0.97546	2.79195	0.850486	0.857622	0.785714	0.859193	0.931283	1
ENSMUSG00000034528	HSD17B13	hydroxysteroid 17-beta dehydrogenase 13	Extracellular Space	enzyme	6703.72	0.971904	19.9142	0.936975	0.957804	0.785714	0.889499	0.888092	2
ENSMUSG00000004677	MYO9B	myosin IXB	Cytoplasm	enzyme	700.469	0.969762	17.8183	0.936975	0.964286	0.785714	0.947553	0.964286	4
ENSMUSG00000061758	Akr1b10	aldo-keto reductase family 1, member B10 (aldose reductase)	Cytoplasm	enzyme	41.2574	0.965551	6.17186	0.956447	0.96471	0.857143	0.939634	0.916178	4
ENSMUSG00000021087	RTN1	reticulon 1	Cytoplasm	other	30.4498	0.957947	4.85823	0.939461	0.950589	0.857143	0.963624	0.928571	4
ENSMUSG00000032135	MCAM	melanoma cell adhesion molecule	Plasma Membrane	other	106.219	0.955979	10.0821	0.882919	0.928571	0.714286	0.889499	0.928571	2
ENSMUSG00000075284	WIPF1	WAS/WASL interacting protein family member 1	Cytoplasm	other	150.405	0.954598	10.9013	0.927445	0.938381	0.928571	0.926562	0.952345	5
ENSMUSG00000033705	STARD9	StAR related lipid transfer domain containing 9	Cytoplasm	other	172.598	0.949121	9.30871	0.850408	0.851963	0.714286	0.837657	0.911982	1
ENSMUSG00000034438	Gbp8	guanylate-binding protein 8	Other	enzyme	99.8864	0.948864	6.6312	0.954994	0.928571	0.963713	0.926562	0.892857	4
ENSMUSG00000029070	MXRA8	matrix remodeling associated 8	Cytoplasm	other	108.051	0.947627	10.1362	0.900937	0.928571	0.857143	0.926562	0.988375	4
ENSMUSG00000060671	ATP8B2	ATPase phospholipid transporting 8B2	Plasma Membrane	transporter	56.5306	0.946914	6.97729	0.882919	0.890755	0.75	0.895974	0.928571	1
ENSMUSG00000034647	ANKRD12	ankyrin repeat domain 12	Nucleus	other	104.631	0.946858	9.85057	0.890048	0.89593	0.856907	0.896123	0.957333	1
ENSMUSG00000012443	KIF11	kinesin family member 11	Nucleus	other	24.8909	0.944936	4.1003	0.774806	0.785714	0.827359	0.852437	0.928571	1
ENSMUSG00000030772	DKK3	dickkopf WNT signaling pathway inhibitor 3	Extracellular Space	cytokine	61.7917	0.944343	7.15086	0.774806	0.785714	0.841385	0.852437	0.928571	1
ENSMUSG00000059049	FREM1	FRAS1 related extracellular matrix 1	Extracellular Space	other	11.0033	0.939585	2.72618	0.774806	0.785714	0.857143	0.852437	0.922325	1
ENSMUSG00000023912	SLC25A27	solute carrier family 25 member 27	Cytoplasm	transporter	24.3516	0.939472	3.64921	0.936975	0.892857	0.857143	0.884589	0.75	1
ENSMUSG00000030393	ZIK1	zinc finger protein interacting with K protein 1	Other	other	15.7712	0.938046	2.9725	0.72075	0.75	0.714286	0.815374	0.906267	1
ENSMUSG00000028173	WLS	Wnt ligand secretion mediator	Cytoplasm	other	159.537	0.929528	11.2563	0.846881	0.857143	0.821429	0.926562	0.964286	2
ENSMUSG00000031750	IL34	interleukin 34	Extracellular Space	other	29.9688	0.926964	4.13586	0.936975	0.964286	0.785714	0.954863	0.950181	4
ENSMUSG00000058620	ADRA2B	adrenoceptor alpha 2B	Plasma Membrane	G-protein coupled receptor	102	0.92456	9.79309	0.900937	0.928331	0.75	0.926562	0.892857	3
ENSMUSG00000029591	UNG	uracil DNA glycosylase	Nucleus	enzyme	47.7527	0.923605	6.73806	0.871483	0.86633	0.75	0.891654	0.928571	1
ENSMUSG00000046245	PILRA	paired immunoglobin like type 2 receptor alpha	Plasma Membrane	other	86.1251	0.919048	7.13117	0.828862	0.857143	0.892857	0.852437	0.944585	1
ENSMUSG00000066800	RNASEL	ribonuclease L	Cytoplasm	enzyme	66.0014	0.918191	7.3736	0.954994	0.964286	0.928571	0.926562	0.964286	5
ENSMUSG00000026821	RALGDS	ral guanine nucleotide dissociation stimulator	Cytoplasm	other	44.7918	0.917186	5.84106	0.898856	0.892008	0.785714	0.884928	0.944538	1
ENSMUSG00000024909	EFEMP2	EGF containing fibulin extracellular matrix protein 2	Extracellular Space	other	52.2014	0.913463	6.91561	0.93463	0.947304	0.928571	0.926562	0.964286	5
ENSMUSG00000024299	ADAMTS10	ADAM metallopeptidase with thrombospondin type 1 motif 10	Extracellular Space	peptidase	144.499	0.911803	7.03384	0.900937	0.914287	0.857143	0.926562	0.992794	4
ENSMUSG00000031503	COL4A2	collagen type IV alpha 2 chain	Extracellular Space	other	516.948	0.910954	9.46819	0.916102	0.919938	0.785714	0.920169	0.964286	4
ENSMUSG00000066677	IFI16	interferon gamma inducible protein 16	Nucleus	transcription regulator	27.6891	0.908978	3.48898	0.882919	0.892857	0.943228	0.852437	0.928571	2
ENSMUSG00000028373	ASTN2	astrotactin 2	Cytoplasm	other	29.9593	0.90756	4.26638	0.926065	0.924603	0.785714	0.901032	0.919459	4
ENSMUSG00000046410	KCNK6	potassium two pore domain channel subfamily K member 6	Plasma Membrane	ion channel	88.6255	0.906897	7.05304	0.898523	0.906681	0.75	0.852437	0.821429	1
ENSMUSG00000011256	ADAM19	ADAM metallopeptidase domain 19	Plasma Membrane	peptidase	37.7093	0.906294	5.02571	0.953459	0.956898	0.919962	0.926562	0.952487	5
ENSMUSG00000026674	DDR2	discoidin domain receptor tyrosine kinase 2	Plasma Membrane	kinase	128.461	0.906021	10.0538	0.882919	0.892857	0.75	0.940774	0.928571	2
ENSMUSG00000020009	IFNGR1	interferon gamma receptor 1	Plasma Membrane	transmembrane receptor	356.017	0.904265	9.1257	0.923435	0.936362	0.785714	0.942887	0.964286	4
ENSMUSG00000038070	CNTLN	centlein	Cytoplasm	other	29.1219	0.903258	3.97539	0.846881	0.857143	0.714286	0.926562	0.857143	1
ENSMUSG00000078945	NAIP	NLR family apoptosis inhibitory protein	Cytoplasm	other	211.717	0.902668	11.8396	0.882919	0.928571	0.714286	0.889499	0.928571	2
ENSMUSG00000029718	PCOLCE	procollagen C-endopeptidase enhancer	Extracellular Space	other	111.236	0.899339	9.28324	0.900937	0.928571	0.75	0.926562	0.892857	3
ENSMUSG00000036718	MICALL2	MICAL like 2	Cytoplasm	other	44.8659	0.894569	6.0624	0.828862	0.857143	0.892857	0.852437	0.936742	1
ENSMUSG00000028862	MAP3K6	mitogen-activated protein kinase kinase kinase 6	Other	kinase	17.0371	0.89292	2.57042	0.900937	0.908086	0.75	0.840714	0.803944	2
ENSMUSG00000042439	Zfp532	zinc finger protein 532	Other	other	93.6027	0.887892	7.17312	0.934496	0.941029	0.785714	0.937062	0.964286	4
ENSMUSG00000048537	PHLDB1	pleckstrin homology like domain family B member 1	Cytoplasm	other	130.595	0.883779	6.77664	0.861578	0.87219	0.75	0.927802	0.928571	2
ENSMUSG00000023191	P3H3	prolyl 3-hydroxylase 3	Nucleus	enzyme	54.4267	0.882793	6.58289	0.88085	0.885694	0.785714	0.91163	0.964286	2
ENSMUSG00000027801	TM4SF4	transmembrane 4 L six family member 4	Plasma Membrane	other	1091.92	0.88248	14.0212	0.900937	0.915899	0.75	0.905378	0.892857	3
ENSMUSG00000002900	LAMB1	laminin subunit beta 1	Extracellular Space	other	220.531	0.882067	12.1097	0.900937	0.928571	0.857143	0.926562	0.981448	4
ENSMUSG00000001034	MAPK7	mitogen-activated protein kinase 7	Cytoplasm	kinase	52.2231	0.881963	6.44109	0.857696	0.867358	0.785714	0.874122	0.947847	1
ENSMUSG00000036533	CDC42EP3	CDC42 effector protein 3	Cytoplasm	other	32.008	0.88055	4.70295	0.774806	0.785714	0.83643	0.852437	0.913426	1
ENSMUSG00000086813	Gm13657	predicted gene 13657	Other	other	30.1833	0.879737	4.14859	0.828862	0.857143	0.845691	0.852437	0.954769	1
ENSMUSG00000041688	AMOT	angiomotin	Plasma Membrane	other	162.099	0.876616	10.4785	0.882919	0.92391	0.714286	0.889499	0.923161	2
ENSMUSG00000031633	SLC25A4	solute carrier family 25 member 4	Cytoplasm	transporter	104.056	0.876285	8.92789	0.900937	0.928571	0.857143	0.926562	0.997297	4
ENSMUSG00000048332	LHFPL6	LHFPL tetraspan subfamily member 6	Other	other	183.64	0.875191	11.1653	0.900937	0.928571	0.75	0.926562	0.892857	3
ENSMUSG00000028028	ALPK1	alpha kinase 1	Cytoplasm	kinase	79.9486	0.873306	4.16948	0.933419	0.943631	0.928571	0.926562	0.962789	5
ENSMUSG00000037306	MAN1C1	mannosidase alpha class 1C member 1	Cytoplasm	enzyme	76.7469	0.872525	7.75065	0.900937	0.928571	0.857143	0.926562	0.966723	4
ENSMUSG00000032802	SRXN1	sulfiredoxin 1	Cytoplasm	enzyme	839.807	0.866216	12.8419	0.914637	0.917529	0.785714	0.869409	0.891917	2
ENSMUSG00000025008	TCTN3	tectonic family member 3	Cytoplasm	other	16.3313	0.865785	2.56918	0.846881	0.821429	0.857143	0.926562	0.892857	1
ENSMUSG00000056394	LIG1	DNA ligase 1	Nucleus	enzyme	59.4393	0.863749	6.11071	0.846881	0.892621	0.785714	0.852437	0.933169	1
ENSMUSG00000032006	PDGFD	platelet derived growth factor D	Extracellular Space	growth factor	39.1779	0.862223	5.03451	0.774806	0.785714	0.857143	0.852437	0.928571	1
ENSMUSG00000070661	RNF186	ring finger protein 186	Cytoplasm	enzyme	61.6176	0.855525	4.08486	0.846881	0.857143	0.821429	0.888626	0.950342	1
ENSMUSG00000060519	TOR3A	torsin family 3 member A	Cytoplasm	enzyme	168.454	0.854959	5.24661	0.774806	0.821429	0.821429	0.778312	0.906292	1
ENSMUSG00000033170	CARD10	caspase recruitment domain family member 10	Cytoplasm	other	290.964	0.853753	10.0649	0.90626	0.907533	0.785714	0.901751	0.950715	4
ENSMUSG00000033436	ARMCX2	armadillo repeat containing X-linked 2	Other	other	53.8016	0.85371	6.0452	0.900937	0.928571	0.857143	0.926562	0.987791	4
ENSMUSG00000026303	MLPH	melanophilin	Cytoplasm	other	38.3337	0.851389	4.42177	0.900937	0.857143	0.846857	0.852437	0.781099	1
ENSMUSG00000024462	GABBR1	gamma-aminobutyric acid type B receptor subunit 1	Plasma Membrane	G-protein coupled receptor	61.2856	0.850224	6.29192	0.882919	0.892857	0.75	0.933061	0.928571	2
ENSMUSG00000020282	RHBDF1	rhomboid 5 homolog 1	Cytoplasm	other	107.523	0.850044	6.71545	0.904524	0.908272	0.785714	0.889466	0.936651	3
ENSMUSG00000025758	PLK4	polo like kinase 4	Cytoplasm	kinase	23.0876	0.849332	2.99046	0.936975	0.964286	0.785714	0.963624	0.956546	4
ENSMUSG00000027959	SASS6	SAS-6 centriolar assembly protein	Cytoplasm	other	25.6486	0.849025	3.57084	0.846881	0.857143	0.821429	0.926562	0.964286	2
ENSMUSG00000031360	CTPS2	CTP synthase 2	Cytoplasm	enzyme	170.889	0.846516	10.2121	0.936975	0.964286	0.785714	0.889499	0.892857	2
ENSMUSG00000027610	GSS	glutathione synthetase	Cytoplasm	enzyme	814.989	0.845748	11.7745	0.828862	0.857143	0.892857	0.852437	0.954957	1
ENSMUSG00000022892	APP	amyloid beta precursor protein	Plasma Membrane	other	1203.18	0.843929	14.8113	0.882919	0.928571	0.714286	0.889499	0.924763	2
ENSMUSG00000033910	GUCY1A1	guanylate cyclase 1 soluble subunit alpha 1	Cytoplasm	enzyme	170.892	0.843254	8.37016	0.846881	0.857143	0.714286	0.926562	0.857143	1
ENSMUSG00000003363	PLD3	phospholipase D family member 3	Cytoplasm	enzyme	360.636	0.84299	7.37191	0.89423	0.90544	0.75	0.852437	0.821429	1
ENSMUSG00000047238	MAGEH1	MAGE family member H1	Cytoplasm	other	38.195	0.842876	5.00546	0.900937	0.928571	0.857143	0.926562	0.982506	4
ENSMUSG00000027399	IL1A	interleukin 1 alpha	Extracellular Space	cytokine	87.4	0.840367	6.04403	0.828862	0.857143	0.892857	0.852437	0.923066	1
ENSMUSG00000061411	NOL4L	nucleolar protein 4 like	Other	other	26.1251	0.83895	3.60494	0.846881	0.85811	0.785714	0.839506	0.904898	1
ENSMUSG00000006344	GGT5	gamma-glutamyltransferase 5	Plasma Membrane	enzyme	40.0716	0.837923	4.53759	0.921032	0.901908	0.855612	0.886736	0.83973	2
ENSMUSG00000036246	GMIP	GEM interacting protein	Cytoplasm	enzyme	139.745	0.835919	7.47015	0.868032	0.877534	0.714286	0.8603	0.917076	1
ENSMUSG00000031616	EDNRA	endothelin receptor type A	Plasma Membrane	transmembrane receptor	94.1379	0.833689	7.26678	0.991031	0.99139	0.857143	0.963624	0.928571	4
ENSMUSG00000051341	Zfp52	zinc finger protein 52	Other	other	19.5719	0.833139	2.65591	0.900937	0.857143	0.800577	0.852437	0.678571	1
ENSMUSG00000029553	TFEC	transcription factor EC	Nucleus	transcription regulator	40.9949	0.816944	4.34111	0.905203	0.903666	0.785714	0.83877	0.855126	2
ENSMUSG00000028597	GPX7	glutathione peroxidase 7	Cytoplasm	enzyme	17.0234	0.816416	2.64826	0.846881	0.821429	0.932971	0.815374	0.785714	1
ENSMUSG00000026335	PAM	peptidylglycine alpha-amidating monooxygenase	Plasma Membrane	enzyme	448.267	0.815577	13.0467	0.846881	0.857143	0.821429	0.926562	0.954731	2
ENSMUSG00000027550	LRRCC1	leucine rich repeat and coiled-coil centrosomal protein 1	Nucleus	transporter	68.9218	0.815042	6.30821	0.774806	0.821429	0.821429	0.778312	0.916324	1
ENSMUSG00000043008	KLHL6	kelch like family member 6	Other	other	50.6742	0.81311	5.16341	0.900937	0.928571	0.75	0.926562	0.892857	3
ENSMUSG00000026972	ARRDC1	arrestin domain containing 1	Cytoplasm	other	54.2913	0.812812	5.50241	0.935273	0.935089	0.785714	0.889499	0.892857	2
ENSMUSG00000046841	CKAP4	cytoskeleton associated protein 4	Cytoplasm	other	63.384	0.812324	6.42733	0.877855	0.886685	0.857143	0.924518	0.980631	2
ENSMUSG00000039384	DUSP10	dual specificity phosphatase 10	Nucleus	phosphatase	67.4746	0.8123	3.62173	0.93211	0.918592	0.785714	0.891225	0.916753	3
ENSMUSG00000015143	ACTN1	actinin alpha 1	Cytoplasm	transcription regulator	508.769	0.812196	12.7233	0.900937	0.914964	0.857143	0.852437	0.927339	3
ENSMUSG00000032431	CRTAP	cartilage associated protein	Extracellular Space	other	85.6521	0.81208	6.11901	0.900937	0.928571	0.75	0.926562	0.892857	3
ENSMUSG00000027639	SAMHD1	SAM and HD domain containing deoxynucleoside triphosphate triphosphohydrolase 1	Nucleus	enzyme	535.407	0.810042	12.2696	0.929727	0.935464	0.925655	0.910445	0.918607	5
ENSMUSG00000019699	AKT3	AKT serine/threonine kinase 3	Cytoplasm	kinase	97.4149	0.80984	7.13377	0.828862	0.857143	0.892857	0.852437	0.964286	1
ENSMUSG00000001918	SLC1A5	solute carrier family 1 member 5	Plasma Membrane	transporter	39.5497	0.809766	4.47631	0.882919	0.892857	0.75	0.963624	0.928571	2
ENSMUSG00000030681	MVP	major vault protein	Nucleus	other	650.926	0.808431	12.4511	0.882919	0.911781	0.714286	0.858999	0.88273	1
ENSMUSG00000037111	SETD7	SET domain containing 7, histone lysine methyltransferase	Nucleus	enzyme	214.703	0.80716	7.2717	0.846881	0.857143	0.821429	0.906864	0.964286	2
ENSMUSG00000037922	BANK1	B cell scaffold protein with ankyrin repeats 1	Extracellular Space	other	58.1794	0.804779	3.4544	0.873726	0.889865	0.785714	0.91478	0.962505	2
ENSMUSG00000020773	TRIM47	tripartite motif containing 47	Cytoplasm	enzyme	75.5519	0.804609	6.22874	0.917838	0.919447	0.785714	0.897964	0.930571	3
ENSMUSG00000029910	MAD2L1	mitotic arrest deficient 2 like 1	Nucleus	other	52.6042	0.804219	5.31122	0.954994	0.964286	0.920006	0.926562	0.938582	5
ENSMUSG00000009418	NAV1	neuron navigator 1	Other	enzyme	138.506	0.801177	8.37256	0.936975	0.935075	0.785714	0.920162	0.958103	4
ENSMUSG00000027562	CA2	carbonic anhydrase 2	Cytoplasm	enzyme	90.6619	0.799798	3.83169	0.882919	0.892857	0.75	0.941045	0.928571	2
ENSMUSG00000027006	DNAJC10	DnaJ heat shock protein family (Hsp40) member C10	Cytoplasm	enzyme	595.914	0.799072	12.7249	0.774806	0.785714	0.857143	0.852437	0.928571	1
ENSMUSG00000027506	TPD52	tumor protein D52	Cytoplasm	other	262.982	0.797096	10.1141	0.881751	0.88924	0.857143	0.90111	0.967062	2
ENSMUSG00000038256	BCL9	BCL9 transcription coactivator	Nucleus	other	107.164	0.796667	7.54208	0.900937	0.928571	0.857143	0.926562	0.971784	4
ENSMUSG00000007041	CLIC1	chloride intracellular channel 1	Nucleus	ion channel	280.015	0.794915	10.2709	0.936975	0.964286	0.785714	0.963624	0.964286	4
ENSMUSG00000059173	PDE1A	phosphodiesterase 1A	Cytoplasm	enzyme	52.0812	0.794718	5.09794	0.882919	0.857143	0.785714	0.963624	0.857143	1
ENSMUSG00000040415	DTX3	deltex E3 ubiquitin ligase 3	Cytoplasm	other	78.8993	0.794149	6.72581	0.858693	0.864248	0.785714	0.865787	0.940201	1
ENSMUSG00000020100	SLC29A3	solute carrier family 29 member 3	Plasma Membrane	transporter	127.127	0.793623	7.79484	0.846881	0.892857	0.785714	0.852437	0.924048	1
ENSMUSG00000019539	RCN3	reticulocalbin 3	Cytoplasm	other	87.3365	0.791902	5.68342	0.86824	0.886791	0.821429	0.915433	0.857143	1
ENSMUSG00000041920	SLC16A6	solute carrier family 16 member 6	Plasma Membrane	transporter	157.506	0.789167	8.97579	0.702731	0.75	0.785714	0.741249	0.907881	1
ENSMUSG00000006930	HAP1	huntingtin associated protein 1	Cytoplasm	other	35.7356	0.788081	4.13368	0.846881	0.857143	0.714286	0.919553	0.857143	1
ENSMUSG00000035184	FAM124A	family with sequence similarity 124 member A	Other	other	224.167	0.788047	8.00933	0.96435	0.97513	0.857143	0.963624	0.928571	4
ENSMUSG00000039765	CC2D2A	coiled-coil and C2 domain containing 2A	Cytoplasm	other	95.6897	0.78382	6.96213	0.936975	0.964286	0.785714	0.963624	0.964286	4
ENSMUSG00000031016	WEE1	WEE1 G2 checkpoint kinase	Nucleus	kinase	29.878	0.782212	2.70531	0.846881	0.857143	0.714286	0.926562	0.857143	1
ENSMUSG00000020814	Mxra7	matrix-remodelling associated 7	Extracellular Space	other	41.5796	0.778095	4.34803	0.882919	0.892857	0.75	0.943734	0.928571	2
ENSMUSG00000051344	PLEKHM3	pleckstrin homology domain containing M3	Other	other	76.6758	0.775086	5.61008	0.928828	0.924648	0.785714	0.898197	0.92389	3
ENSMUSG00000005583	MEF2C	myocyte enhancer factor 2C	Nucleus	transcription regulator	66.9009	0.773318	5.46339	0.846522	0.855595	0.821429	0.92356	0.94549	2
ENSMUSG00000029084	CD38	CD38 molecule	Plasma Membrane	enzyme	380.232	0.771343	10.7483	0.828862	0.857143	0.892857	0.852437	0.936505	1
ENSMUSG00000062373	TMEM65	transmembrane protein 65	Cytoplasm	other	177.194	0.771138	9.30232	0.828862	0.856761	0.892857	0.852437	0.932458	1
ENSMUSG00000037820	TGM2	transglutaminase 2	Cytoplasm	enzyme	2845.51	0.770742	7.15482	0.865512	0.872924	0.714286	0.860311	0.922651	1
ENSMUSG00000022043	TRIM35	tripartite motif containing 35	Cytoplasm	other	96.5096	0.769201	6.32069	0.926822	0.932537	0.785714	0.949384	0.964286	4
ENSMUSG00000048376	F2R	coagulation factor II thrombin receptor	Plasma Membrane	G-protein coupled receptor	534.192	0.767299	6.49236	0.828862	0.857143	0.892857	0.852437	0.964286	1
ENSMUSG00000033788	DYSF	dysferlin	Plasma Membrane	other	114.146	0.766335	5.27399	0.936975	0.955805	0.785714	0.889499	0.892857	2
ENSMUSG00000056131	PGM3	phosphoglucomutase 3	Cytoplasm	enzyme	257.644	0.765298	9.06996	0.933908	0.937693	0.785714	0.930645	0.96269	4
ENSMUSG00000030560	CTSC	cathepsin C	Cytoplasm	peptidase	1718.7	0.762186	7.63538	0.846881	0.892857	0.785714	0.852437	0.936277	1
ENSMUSG00000018217	PMP22	peripheral myelin protein 22	Plasma Membrane	other	91.5363	0.758119	7.16195	0.828862	0.857143	0.892857	0.852437	0.949204	1
ENSMUSG00000052151	PLPP2	phospholipid phosphatase 2	Plasma Membrane	phosphatase	225.732	0.757984	7.67538	0.927596	0.937509	0.857143	0.934621	0.928571	4
ENSMUSG00000028864	HGF	hepatocyte growth factor	Extracellular Space	growth factor	188.212	0.757096	8.9708	0.929452	0.92535	0.928571	0.926562	0.944996	5
ENSMUSG00000037788	VOPP1	VOPP1 WW domain binding protein	Nucleus	other	99.0103	0.754977	6.93563	0.846881	0.892857	0.785714	0.852437	0.935306	1
ENSMUSG00000026074	MAP4K4	mitogen-activated protein kinase kinase kinase kinase 4	Cytoplasm	kinase	245.784	0.754961	9.21277	0.907156	0.914815	0.785714	0.909688	0.96069	4
ENSMUSG00000032177	PDE4A	phosphodiesterase 4A	Cytoplasm	enzyme	69.8057	0.753837	5.89691	0.860669	0.865621	0.785714	0.861524	0.932423	1
ENSMUSG00000030895	HPX	hemopexin	Extracellular Space	transporter	52184.7	0.752412	13.3256	0.882919	0.919703	0.714286	0.889499	0.928571	2
ENSMUSG00000025044	MSR1	macrophage scavenger receptor 1	Plasma Membrane	transmembrane receptor	358.98	0.749676	6.30859	0.882919	0.892857	0.908034	0.852437	0.928571	2
ENSMUSG00000016495	PLGRKT	plasminogen receptor with a C-terminal lysine	Cytoplasm	other	108.395	0.746209	6.91835	0.774806	0.785714	0.857143	0.852437	0.924183	1
ENSMUSG00000014303	GLIS2	GLIS family zinc finger 2	Nucleus	transcription regulator	26.6145	0.745617	2.95849	0.923567	0.933753	0.785714	0.943531	0.964286	4
ENSMUSG00000032324	TSPAN3	tetraspanin 3	Plasma Membrane	other	64.5222	0.744355	5.21396	0.900937	0.928571	0.75	0.926562	0.892857	3
ENSMUSG00000041577	PRELP	proline and arginine rich end leucine rich repeat protein	Extracellular Space	other	904.413	0.743642	12.0336	0.900937	0.928571	0.857143	0.926562	0.980212	4
ENSMUSG00000000693	LOXL3	lysyl oxidase like 3	Extracellular Space	enzyme	36.7974	0.743425	3.37635	0.991031	0.989247	0.857143	0.963624	0.928571	4
ENSMUSG00000044906	C18orf54	chromosome 18 open reading frame 54	Extracellular Space	other	43.3741	0.743407	4.06797	0.925598	0.936275	0.821429	0.902797	0.857143	3
ENSMUSG00000022940	PIGP	phosphatidylinositol glycan anchor biosynthesis class P	Cytoplasm	enzyme	217.231	0.742498	8.6257	0.846881	0.821429	0.857143	0.905621	0.892857	1
ENSMUSG00000027200	SEMA6D	semaphorin 6D	Plasma Membrane	other	414.276	0.742375	10.1895	0.936975	0.942938	0.785714	0.889499	0.892857	2
ENSMUSG00000036655	COLEC11	collectin subfamily member 11	Extracellular Space	other	465.691	0.738441	10.4814	0.968974	0.975927	0.857143	0.963624	0.928571	4
ENSMUSG00000041741	PDE3A	phosphodiesterase 3A	Cytoplasm	enzyme	61.3427	0.738257	4.22174	0.982869	0.975665	0.857143	0.939171	0.905019	4
ENSMUSG00000032640	CHSY1	chondroitin sulfate synthase 1	Cytoplasm	enzyme	67.7667	0.737346	5.17024	0.954994	0.928571	0.857143	0.926562	0.785714	3
ENSMUSG00000060063	ALOX5AP	arachidonate 5-lipoxygenase activating protein	Plasma Membrane	other	33.1837	0.734767	2.56652	0.921544	0.920372	0.785714	0.92859	0.964286	4
ENSMUSG00000073599	ECSCR	endothelial cell surface expressed chemotaxis and apoptosis regulator	Other	other	40.5766	0.732465	3.83937	0.774806	0.821429	0.821429	0.778312	0.925098	1
ENSMUSG00000039497	DSE	dermatan sulfate epimerase	Cytoplasm	enzyme	255.769	0.729817	8.64051	0.882919	0.892857	0.75	0.963624	0.928571	2
ENSMUSG00000024678	Ms4a4b (includes others)	membrane-spanning 4-domains, subfamily A, member 4B	Plasma Membrane	other	81.3574	0.729225	5.98319	0.846881	0.857143	0.911643	0.815374	0.857143	1
ENSMUSG00000020400	TNIP1	TNFAIP3 interacting protein 1	Nucleus	other	152.688	0.727233	7.51163	0.848369	0.852698	0.821289	0.859046	0.942832	1
ENSMUSG00000068735	TP53I11	tumor protein p53 inducible protein 11	Other	other	113.761	0.726193	6.73122	0.91871	0.928099	0.857143	0.925746	0.921454	4
ENSMUSG00000032841	PRR5L	proline rich 5 like	Cytoplasm	other	28.6851	0.724766	2.58636	0.900937	0.928571	0.75	0.926562	0.892857	3
ENSMUSG00000019810	FUCA2	alpha-L-fucosidase 2	Extracellular Space	enzyme	184.957	0.721671	7.74725	0.879854	0.883197	0.918879	0.888701	0.899101	1
ENSMUSG00000072941	SOD3	superoxide dismutase 3	Extracellular Space	enzyme	424.64	0.718457	9.4869	0.916391	0.919217	0.785714	0.880041	0.892857	2
ENSMUSG00000035778	Ggta1	glycoprotein galactosyltransferase alpha 1, 3	Cytoplasm	other	80.3963	0.712395	5.30885	0.954994	0.959789	0.907362	0.926562	0.922232	5
ENSMUSG00000039706	LDB2	LIM domain binding 2	Nucleus	transcription regulator	57.3357	0.711001	3.89109	0.936975	0.892857	0.857143	0.959901	0.821429	2
ENSMUSG00000034845	PLVAP	plasmalemma vesicle associated protein	Plasma Membrane	other	673.903	0.708555	7.9389	0.926924	0.924746	0.830593	0.87795	0.861367	2
ENSMUSG00000031845	BCO1	beta-carotene oxygenase 1	Cytoplasm	enzyme	79.3019	0.706319	5.37312	0.852019	0.870745	0.906628	0.852437	0.87322	1
ENSMUSG00000035273	HPSE	heparanase	Plasma Membrane	enzyme	104.285	0.704723	6.15009	0.846881	0.857143	0.821429	0.91373	0.916818	2
ENSMUSG00000057193	SLC44A2	solute carrier family 44 member 2	Extracellular Space	transporter	196.148	0.704178	8.09048	0.974218	0.982157	0.857143	0.963624	0.928571	4
ENSMUSG00000033880	LGALS3BP	galectin 3 binding protein	Plasma Membrane	transmembrane receptor	1218.8	0.703822	7.29989	0.870986	0.885805	0.857143	0.887278	0.937582	1
ENSMUSG00000036256	IGFBP7	insulin like growth factor binding protein 7	Extracellular Space	transporter	1018.88	0.702738	5.09948	0.900937	0.918719	0.75	0.926562	0.892857	3
ENSMUSG00000029233	SRD5A3	steroid 5 alpha-reductase 3	Cytoplasm	enzyme	165.204	0.701422	7.08514	0.900937	0.928571	0.75	0.926562	0.892857	3
ENSMUSG00000029174	TBC1D1	TBC1 domain family member 1	Nucleus	other	189.682	0.701285	5.4792	0.882919	0.895717	0.714286	0.869962	0.920868	1
ENSMUSG00000045680	TCF21	transcription factor 21	Nucleus	transcription regulator	58.6755	0.697729	4.90579	0.774806	0.785714	0.808144	0.852437	0.901289	1
ENSMUSG00000024501	DPYSL3	dihydropyrimidinase like 3	Cytoplasm	enzyme	42.6581	0.697023	3.8937	0.900937	0.923987	0.857143	0.926562	0.996271	4
ENSMUSG00000023092	FHL1	four and a half LIM domains 1	Cytoplasm	other	112.658	0.693673	6.42833	0.846881	0.857143	0.821429	0.926562	0.964286	2
ENSMUSG00000046731	KCTD11	potassium channel tetramerization domain containing 11	Cytoplasm	other	37.3562	0.692446	3.50757	0.900937	0.928571	0.857143	0.926562	0.976084	4
ENSMUSG00000040618	PCK2	phosphoenolpyruvate carboxykinase 2, mitochondrial	Cytoplasm	kinase	33.0708	0.691859	2.82277	0.851174	0.857669	0.714286	0.84091	0.911822	1
ENSMUSG00000025915	C8orf44-SGK3/SGK3	serum/glucocorticoid regulated kinase family member 3	Cytoplasm	kinase	265.919	0.690481	7.91437	0.774806	0.785714	0.857143	0.852437	0.928571	1
ENSMUSG00000074825	ITPRIPL1	ITPRIP like 1	Other	other	78.5009	0.688337	4.5817	0.979725	0.964286	0.892857	0.938535	0.857143	3
ENSMUSG00000035212	LEPROT	leptin receptor overlapping transcript	Plasma Membrane	other	299.917	0.687878	8.44612	0.846881	0.857143	0.928571	0.815374	0.857143	1
ENSMUSG00000035299	MID1	midline 1	Nucleus	other	86.3075	0.684772	5.34421	0.828862	0.857143	0.874502	0.852437	0.957291	1
ENSMUSG00000004317	CLCN5	chloride voltage-gated channel 5	Plasma Membrane	ion channel	138.123	0.684653	6.72357	0.828862	0.857143	0.892857	0.852437	0.964286	1
ENSMUSG00000037012	HK1	hexokinase 1	Cytoplasm	kinase	71.2623	0.683648	4.3647	0.882919	0.919071	0.714286	0.88912	0.928571	2
ENSMUSG00000020486	SEPTIN4	septin 4	Cytoplasm	enzyme	179.601	0.681536	7.44849	0.900937	0.928571	0.75	0.926562	0.892857	3
ENSMUSG00000020661	DNMT3A	DNA methyltransferase 3 alpha	Nucleus	enzyme	410.015	0.681185	8.6555	0.908742	0.915901	0.918516	0.906884	0.944085	5
ENSMUSG00000054364	RHOB	ras homolog family member B	Cytoplasm	enzyme	369.444	0.677756	3.27126	0.896934	0.907069	0.75	0.886878	0.892857	1
ENSMUSG00000029156	SGCB	sarcoglycan beta	Plasma Membrane	other	43.0859	0.675058	3.51456	0.828862	0.857143	0.892857	0.852437	0.931814	1
ENSMUSG00000040723	RCSD1	RCSD domain containing 1	Other	other	137.971	0.669798	5.05161	0.900937	0.928571	0.75	0.852437	0.821429	2
ENSMUSG00000044350	LACC1	laccase domain containing 1	Cytoplasm	other	207.896	0.667999	4.73249	0.882919	0.920814	0.714286	0.879336	0.913691	2
ENSMUSG00000020642	RNF144A	ring finger protein 144A	Nucleus	enzyme	141.35	0.66614	4.75692	0.846881	0.892857	0.785714	0.852437	0.932395	1
ENSMUSG00000032846	ZSWIM6	zinc finger SWIM-type containing 6	Extracellular Space	other	81.8923	0.661065	4.9117	0.835156	0.855905	0.914036	0.880441	0.91517	2
ENSMUSG00000051950	B3GLCT	beta 3-glucosyltransferase	Cytoplasm	enzyme	40.9193	0.657472	3.28063	0.882919	0.892857	0.935208	0.852437	0.925724	2
ENSMUSG00000048285	FRMD6	FERM domain containing 6	Cytoplasm	other	120.922	0.657314	5.61141	0.774806	0.785714	0.857143	0.852437	0.928571	1
ENSMUSG00000022895	ETS2	ETS proto-oncogene 2, transcription factor	Nucleus	transcription regulator	448.958	0.656917	8.28464	0.828862	0.857143	0.873919	0.852437	0.959087	1
ENSMUSG00000045211	NUDT18	nudix hydrolase 18	Cytoplasm	enzyme	178.277	0.656147	4.18117	0.900937	0.928571	0.857143	0.926562	0.971302	4
ENSMUSG00000007039	DDAH2	dimethylarginine dimethylaminohydrolase 2	Cytoplasm	enzyme	35.0544	0.653959	2.74151	0.900937	0.913112	0.75	0.905863	0.892857	3
ENSMUSG00000026478	LAMC1	laminin subunit gamma 1	Extracellular Space	other	317.695	0.653918	7.78544	0.900937	0.928571	0.857143	0.926562	0.98507	4
ENSMUSG00000043391	C3orf70	chromosome 3 open reading frame 70	Other	other	230.2	0.652172	4.84628	0.846881	0.860139	0.785714	0.842461	0.907572	1
ENSMUSG00000061119	PRCP	prolylcarboxypeptidase	Cytoplasm	peptidase	122.647	0.649605	4.59594	0.828862	0.857143	0.892857	0.852437	0.964286	1
ENSMUSG00000001741	IL16	interleukin 16	Extracellular Space	cytokine	75.4139	0.64862	4.1175	0.911584	0.916233	0.785714	0.874211	0.892857	2
ENSMUSG00000062545	Tlr12	toll-like receptor 12	Other	other	213.747	0.646644	5.1509	0.830599	0.836	0.714286	0.819935	0.902666	1
ENSMUSG00000026426	ARL8A	ADP ribosylation factor like GTPase 8A	Cytoplasm	enzyme	217.278	0.645387	7.11895	0.828862	0.857143	0.892857	0.852437	0.955029	1
ENSMUSG00000053819	CAMK2D	calcium/calmodulin dependent protein kinase II delta	Cytoplasm	kinase	164.349	0.644816	6.1981	0.936975	0.960922	0.785714	0.963624	0.964286	4
ENSMUSG00000024174	Pot1b	protection of telomeres 1B	Nucleus	other	91.0739	0.644357	4.80344	0.774806	0.821429	0.821429	0.778312	0.928571	1
ENSMUSG00000019139	ISYNA1	inositol-3-phosphate synthase 1	Cytoplasm	enzyme	64.625	0.642705	3.42549	0.84608	0.85065	0.86123	0.848896	0.904397	1
ENSMUSG00000032179	BMP5	bone morphogenetic protein 5	Extracellular Space	growth factor	192.321	0.639869	6.10766	0.900937	0.857143	0.879038	0.922949	0.857143	2
ENSMUSG00000034422	PARP14	poly(ADP-ribose) polymerase family member 14	Cytoplasm	enzyme	741.074	0.63906	4.80853	0.882919	0.892857	0.964286	0.852437	0.928571	2
ENSMUSG00000031309	RPS6KA3	ribosomal protein S6 kinase A3	Cytoplasm	kinase	311.764	0.638604	7.54366	0.828862	0.857143	0.892857	0.852437	0.964286	1
ENSMUSG00000004105	ANGPTL2	angiopoietin like 2	Extracellular Space	other	224.117	0.638085	7.22941	0.900937	0.928571	0.857143	0.926562	0.999	4
ENSMUSG00000020263	APPL2	adaptor protein, phosphotyrosine interacting with PH domain and leucine zipper 2	Cytoplasm	other	460.872	0.636535	6.90275	0.954994	0.964286	0.928571	0.926562	0.938585	5
ENSMUSG00000025006	SORBS1	sorbin and SH3 domain containing 1	Plasma Membrane	other	492.982	0.634322	4.40049	0.932776	0.928571	0.957577	0.926562	0.886573	4
ENSMUSG00000041797	ABCA9	ATP binding cassette subfamily A member 9	Cytoplasm	transporter	107.757	0.634125	5.6197	0.774806	0.821429	0.821429	0.778312	0.928571	1
ENSMUSG00000020023	TMCC3	transmembrane and coiled-coil domain family 3	Other	other	313.363	0.63412	6.91081	0.900937	0.928571	0.857143	0.852437	0.928571	3
ENSMUSG00000021668	POLK	DNA polymerase kappa	Nucleus	enzyme	108.127	0.633168	5.23387	0.846881	0.857143	0.821429	0.926562	0.950805	2
ENSMUSG00000031015	SWAP70	switching B cell complex subunit SWAP70	Cytoplasm	other	155.697	0.63207	5.92897	0.944212	0.950545	0.857143	0.954561	0.928571	4
ENSMUSG00000003644	RPS6KA1	ribosomal protein S6 kinase A1	Cytoplasm	kinase	227.841	0.631561	5.13541	0.919216	0.90996	0.75	0.883326	0.821429	2
ENSMUSG00000038525	ARMC10	armadillo repeat containing 10	Cytoplasm	other	78.9012	0.630242	4.17864	0.846881	0.857143	0.714286	0.926562	0.857143	1
ENSMUSG00000046722	CDC42SE1	CDC42 small effector 1	Plasma Membrane	other	272.615	0.628509	6.37298	0.840742	0.847013	0.785714	0.838319	0.906036	1
ENSMUSG00000020828	PLD2	phospholipase D2	Cytoplasm	enzyme	129.304	0.626889	5.46226	0.94192	0.94854	0.857143	0.94849	0.928571	4
ENSMUSG00000002058	UNC119	unc-119 lipid binding chaperone	Cytoplasm	other	111.515	0.626571	2.6412	0.87769	0.884383	0.785714	0.917874	0.964286	2
ENSMUSG00000042453	RELN	reelin	Extracellular Space	peptidase	1310.51	0.625855	8.93826	0.936975	0.964286	0.785714	0.95906	0.964286	4
ENSMUSG00000021036	SPTLC2	serine palmitoyltransferase long chain base subunit 2	Cytoplasm	enzyme	373.151	0.623164	7.36632	0.846881	0.892857	0.785714	0.852437	0.957705	1
ENSMUSG00000046324	ERMP1	endoplasmic reticulum metallopeptidase 1	Cytoplasm	other	949.349	0.622825	8.82707	0.846881	0.857143	0.821429	0.926562	0.964286	2
ENSMUSG00000040511	Pvr	poliovirus receptor	Plasma Membrane	other	127.822	0.622379	4.5807	0.846881	0.857143	0.816384	0.874686	0.940379	1
ENSMUSG00000032875	ARHGEF17	Rho guanine nucleotide exchange factor 17	Cytoplasm	other	84.8054	0.620186	4.26261	0.846881	0.857143	0.714286	0.926562	0.857143	1
ENSMUSG00000017446	C1QTNF1	C1q and TNF related 1	Extracellular Space	other	197.596	0.61942	6.18139	0.882919	0.857143	0.926146	0.852437	0.857143	1
ENSMUSG00000037921	DDX60	DExD/H-box helicase 60	Cytoplasm	enzyme	123.804	0.618812	3.43692	0.846881	0.857143	0.928571	0.815374	0.857143	1
ENSMUSG00000033697	ARHGAP39	Rho GTPase activating protein 39	Nucleus	other	72.5581	0.618443	4.08671	0.922444	0.922525	0.857143	0.908439	0.921212	4
ENSMUSG00000040209	ZNF704	zinc finger protein 704	Nucleus	other	310.557	0.618106	5.72464	0.846881	0.857143	0.821429	0.926251	0.964286	2
ENSMUSG00000006445	EPHA2	EPH receptor A2	Plasma Membrane	kinase	332.266	0.61631	7.24635	0.967681	0.976021	0.857143	0.958023	0.923945	4
ENSMUSG00000025040	FUNDC1	FUN14 domain containing 1	Cytoplasm	other	135.312	0.616021	5.51406	0.898931	0.901407	0.857143	0.900322	0.960301	3
ENSMUSG00000026121	SEMA4C	semaphorin 4C	Plasma Membrane	other	74.8566	0.615466	3.85007	0.888098	0.905869	0.75	0.926562	0.892857	2
ENSMUSG00000001588	ACAP1	ArfGAP with coiled-coil, ankyrin repeat and PH domains 1	Plasma Membrane	other	49.0351	0.615135	3.61939	0.936975	0.945104	0.785714	0.957799	0.964286	4
ENSMUSG00000000325	ARVCF	ARVCF delta catenin family member	Plasma Membrane	other	220.774	0.612917	6.32294	0.962293	0.953646	0.864512	0.903775	0.84115	3
ENSMUSG00000043065	SPICE1	spindle and centriole associated protein 1	Cytoplasm	other	51.2194	0.61282	3.53284	0.72075	0.75	0.714286	0.815374	0.921869	1
ENSMUSG00000020101	VSIR	V-set immunoregulatory receptor	Plasma Membrane	other	138.677	0.610287	3.07769	0.882919	0.916847	0.714286	0.864588	0.872919	1
ENSMUSG00000015027	GALNS	galactosamine (N-acetyl)-6-sulfatase	Cytoplasm	enzyme	108.655	0.609984	4.29111	0.889021	0.896767	0.785714	0.897503	0.948923	1
ENSMUSG00000059714	FLOT1	flotillin 1	Plasma Membrane	other	261.898	0.608502	6.16843	0.954994	0.964286	0.821429	0.926562	0.857143	3
ENSMUSG00000033502	CDC14A	cell division cycle 14A	Nucleus	phosphatase	42.2577	0.605541	2.77008	0.900937	0.928571	0.75	0.926457	0.892857	3
ENSMUSG00000062866	PHACTR2	phosphatase and actin regulator 2	Other	other	131.543	0.605245	4.99414	0.900937	0.920996	0.857143	0.911304	0.958852	4
ENSMUSG00000040722	SCAMP5	secretory carrier membrane protein 5	Cytoplasm	other	301.132	0.605128	5.67313	0.859566	0.865992	0.714286	0.856811	0.927845	1
ENSMUSG00000003812	DNASE2	deoxyribonuclease 2, lysosomal	Cytoplasm	enzyme	281.905	0.603678	6.96616	0.858726	0.875261	0.901894	0.852437	0.902409	2
ENSMUSG00000073968	TRIM68	tripartite motif containing 68	Cytoplasm	enzyme	30.6267	0.601222	2.55894	0.828862	0.857143	0.892857	0.852437	0.942165	1
ENSMUSG00000096780	Tmem181b-ps	transmembrane protein 181B, pseudogene	Other	other	75.3278	0.600621	4.11759	0.828862	0.857143	0.892857	0.852437	0.964286	1
ENSMUSG00000014778	Fhod1	formin homology 2 domain containing 1	Cytoplasm	other	132.469	0.59712	4.95132	0.882919	0.899724	0.714286	0.864704	0.90254	1
ENSMUSG00000026094	STK17B	serine/threonine kinase 17b	Nucleus	kinase	151.112	0.596201	4.07722	0.846881	0.857143	0.928571	0.815374	0.857143	1
ENSMUSG00000019866	CRYBG1	crystallin beta-gamma domain containing 1	Extracellular Space	other	392.763	0.596034	6.64776	0.936975	0.944489	0.785714	0.889499	0.892857	2
ENSMUSG00000020044	TIMP3	TIMP metallopeptidase inhibitor 3	Extracellular Space	other	489.351	0.594582	7.89841	0.774806	0.785714	0.857143	0.852437	0.928571	1
ENSMUSG00000026208	DES	desmin	Cytoplasm	other	54.5133	0.593779	3.36275	0.900937	0.927592	0.857143	0.900569	0.916428	4
ENSMUSG00000028657	PPT1	palmitoyl-protein thioesterase 1	Cytoplasm	enzyme	543.439	0.591652	6.97336	0.954994	0.964286	0.916156	0.926562	0.929799	5
ENSMUSG00000038205	PRKAB2	protein kinase AMP-activated non-catalytic subunit beta 2	Cytoplasm	kinase	76.9278	0.590579	4.08668	0.899918	0.896885	0.857143	0.922239	0.973508	2
ENSMUSG00000019590	CYB561	cytochrome b561	Cytoplasm	enzyme	92.5797	0.585629	2.87641	0.841785	0.843796	0.821429	0.868138	0.948791	1
ENSMUSG00000023008	FMNL3	formin like 3	Cytoplasm	other	79.8871	0.585628	3.78211	0.860575	0.861786	0.75	0.917572	0.928571	2
ENSMUSG00000070327	RNF213	ring finger protein 213	Cytoplasm	enzyme	1687.71	0.584795	5.0747	0.900937	0.905667	0.857143	0.902576	0.959709	4
ENSMUSG00000004207	PSAP	prosaposin	Extracellular Space	enzyme	8059.54	0.582368	8.02627	0.900937	0.918872	0.857143	0.852437	0.911502	3
ENSMUSG00000023021	CERS5	ceramide synthase 5	Cytoplasm	transcription regulator	43.1539	0.580677	2.7102	0.846881	0.857143	0.928571	0.815374	0.857143	1
ENSMUSG00000031453	RASA3	RAS p21 protein activator 3	Plasma Membrane	ion channel	229.367	0.579694	5.53094	0.907567	0.917411	0.857143	0.925793	0.911934	4
ENSMUSG00000046546	FAM43A	family with sequence similarity 43 member A	Other	other	97.6917	0.576077	4.26614	0.867022	0.874144	0.714286	0.855088	0.907827	1
ENSMUSG00000022885	ST6GAL1	ST6 beta-galactoside alpha-2,6-sialyltransferase 1	Cytoplasm	enzyme	1823.22	0.573851	7.54937	0.970235	0.975945	0.857143	0.948653	0.928571	4
ENSMUSG00000027663	ZMAT3	zinc finger matrin-type 3	Nucleus	other	139.589	0.572063	4.72525	0.846881	0.857143	0.821429	0.892952	0.958097	1
ENSMUSG00000002107	CELF2	CUGBP Elav-like family member 2	Nucleus	other	248.041	0.569159	5.6301	0.774806	0.785714	0.857143	0.852437	0.928571	1
ENSMUSG00000028312	SMC2	structural maintenance of chromosomes 2	Nucleus	transporter	76.2493	0.567219	3.34994	0.882919	0.892857	0.964286	0.852437	0.911593	2
ENSMUSG00000033792	ATP7A	ATPase copper transporting alpha	Plasma Membrane	transporter	100.402	0.564586	3.74739	0.935613	0.927171	0.785714	0.871755	0.874404	2
ENSMUSG00000049382	KRT8	keratin 8	Cytoplasm	other	3793.96	0.564222	5.32974	0.882919	0.905649	0.714286	0.877195	0.904323	2
ENSMUSG00000040785	TTC3	tetratricopeptide repeat domain 3	Cytoplasm	enzyme	483.71	0.562668	6.60387	0.900937	0.928571	0.857143	0.926562	0.972944	4
ENSMUSG00000027397	SLC20A1	solute carrier family 20 member 1	Plasma Membrane	transporter	448.161	0.562476	6.15376	0.909038	0.907682	0.922424	0.892203	0.901716	4
ENSMUSG00000072625	GDF2	growth differentiation factor 2	Extracellular Space	growth factor	281.466	0.561446	5.75951	0.936975	0.892857	0.857143	0.948431	0.821429	2
ENSMUSG00000052397	EZR	ezrin	Plasma Membrane	other	89.1065	0.560994	3.51835	0.946138	0.952005	0.928571	0.926562	0.964286	5
ENSMUSG00000057335	CEP170	centrosomal protein 170	Nucleus	other	188.197	0.559948	4.67402	0.924675	0.934834	0.785714	0.950055	0.964286	4
ENSMUSG00000068566	MYADM	myeloid associated differentiation marker	Nucleus	other	455.592	0.557109	6.49863	0.900937	0.928571	0.857143	0.926562	0.978884	4
ENSMUSG00000037211	SPRY1	sprouty RTK signaling antagonist 1	Cytoplasm	other	79.7372	0.556291	3.66809	0.900937	0.857143	0.821429	0.898948	0.75	1
ENSMUSG00000034744	NAGK	N-acetylglucosamine kinase	Cytoplasm	kinase	190.252	0.554052	5.18768	0.83421	0.848455	0.857143	0.869567	0.927112	1
ENSMUSG00000017670	ELMO2	engulfment and cell motility 2	Cytoplasm	other	186.947	0.553011	5.08531	0.867525	0.875611	0.87333	0.864493	0.912514	1
ENSMUSG00000018965	YWHAH	tyrosine 3-monooxygenase/tryptophan 5-monooxygenase activation protein eta	Cytoplasm	transcription regulator	664.692	0.549439	6.91283	0.846881	0.892857	0.785714	0.852437	0.932388	1
ENSMUSG00000042121	SSH1	slingshot protein phosphatase 1	Cytoplasm	phosphatase	208.939	0.546231	4.88429	0.965684	0.957407	0.857143	0.928747	0.928571	4
ENSMUSG00000028221	PIP4P2	phosphatidylinositol-4,5-bisphosphate 4-phosphatase 2	Cytoplasm	phosphatase	207.315	0.546106	5.3744	0.774806	0.785714	0.857143	0.852437	0.928571	1
ENSMUSG00000030249	ABCC9	ATP binding cassette subfamily C member 9	Plasma Membrane	ion channel	555.397	0.546039	6.5234	0.846881	0.821429	0.857143	0.926562	0.892857	1
ENSMUSG00000022475	HDAC7	histone deacetylase 7	Nucleus	transcription regulator	123.707	0.545165	4.20811	0.846881	0.857143	0.714286	0.926562	0.857143	1
ENSMUSG00000031402	MPP1	membrane palmitoylated protein 1	Plasma Membrane	kinase	495.758	0.542181	6.45249	0.774806	0.821429	0.821429	0.778312	0.928571	1
ENSMUSG00000045930	CLEC14A	C-type lectin domain containing 14A	Cytoplasm	other	293.227	0.538797	5.05294	0.932024	0.933804	0.821429	0.872163	0.813715	2
ENSMUSG00000047045	TMEM164	transmembrane protein 164	Other	other	164.716	0.53871	4.80391	0.874227	0.87907	0.896957	0.870394	0.918942	1
ENSMUSG00000054693	ADAM10	ADAM metallopeptidase domain 10	Plasma Membrane	peptidase	604.048	0.538371	6.34524	0.774806	0.785714	0.857143	0.852437	0.928571	1
ENSMUSG00000024197	PLIN3	perilipin 3	Cytoplasm	other	699.161	0.537342	5.84371	0.880947	0.875788	0.714286	0.854568	0.906613	1
ENSMUSG00000035168	TANC1	tetratricopeptide repeat, ankyrin repeat and coiled-coil containing 1	Plasma Membrane	other	226.602	0.535101	5.00683	0.95499	0.928571	0.878834	0.899109	0.871993	2
ENSMUSG00000003038	Hmgn2 (includes others)	high mobility group nucleosomal binding domain 2	Nucleus	other	257.458	0.533649	5.3144	0.774806	0.821429	0.821429	0.778312	0.925137	1
ENSMUSG00000019088	DNASE1L1	deoxyribonuclease 1 like 1	Cytoplasm	enzyme	78.5086	0.533572	3.35939	0.774806	0.821429	0.820257	0.778312	0.910202	1
ENSMUSG00000041135	RIPK2	receptor interacting serine/threonine kinase 2	Plasma Membrane	kinase	83.019	0.533349	3.16684	0.846881	0.857143	0.821429	0.926562	0.964286	2
ENSMUSG00000016487	PPFIBP1	PPFIA binding protein 1	Plasma Membrane	other	668.44	0.531644	5.90468	0.954994	0.964286	0.928571	0.926562	0.95116	5
ENSMUSG00000029163	EMILIN1	elastin microfibril interfacer 1	Extracellular Space	other	354.95	0.528641	5.31639	0.90489	0.909445	0.785714	0.911872	0.954181	4
ENSMUSG00000022425	ENPP2	ectonucleotide pyrophosphatase/phosphodiesterase 2	Plasma Membrane	enzyme	1214.58	0.526369	5.43495	0.882919	0.892857	0.953703	0.852437	0.928571	2
ENSMUSG00000024855	PACS1	phosphofurin acidic cluster sorting protein 1	Cytoplasm	other	56.2716	0.525819	2.80467	0.954994	0.958386	0.821429	0.913675	0.857143	3
ENSMUSG00000090946	CCDC71L	coiled-coil domain containing 71 like	Other	other	96.7006	0.525326	3.33497	0.882919	0.919854	0.714286	0.889499	0.928571	2
ENSMUSG00000031561	TENM3	teneurin transmembrane protein 3	Plasma Membrane	other	436.127	0.525184	3.09019	0.900531	0.893304	0.897878	0.892342	0.90188	2
ENSMUSG00000064262	GIMAP8	GTPase, IMAP family member 8	Other	other	99.5351	0.524995	3.41355	0.846881	0.857143	0.821429	0.886767	0.924208	1
ENSMUSG00000006641	SLC5A6	solute carrier family 5 member 6	Plasma Membrane	transporter	144.469	0.524399	3.6615	0.928597	0.922821	0.856372	0.88149	0.863059	2
ENSMUSG00000059866	TNIP2	TNFAIP3 interacting protein 2	Cytoplasm	other	81.3852	0.523332	3.10325	0.900937	0.91748	0.75	0.926562	0.892857	3
ENSMUSG00000032966	FKBP1A	FKBP prolyl isomerase 1A	Cytoplasm	enzyme	608.91	0.521172	6.07222	0.774806	0.821429	0.821429	0.778312	0.928571	1
ENSMUSG00000019066	RAB3D	RAB3D, member RAS oncogene family	Cytoplasm	enzyme	155.842	0.520564	4.22114	0.900937	0.928571	0.857143	0.926562	0.959683	4
ENSMUSG00000023036	PCDHGC4	protocadherin gamma subfamily C, 4	Extracellular Space	other	267.641	0.516226	4.86198	0.915912	0.922511	0.785714	0.912207	0.927393	4
ENSMUSG00000018001	CYTH3	cytohesin 3	Cytoplasm	other	120.931	0.5152	3.79905	0.924611	0.923998	0.89201	0.904558	0.940589	4
ENSMUSG00000050965	PRKCA	protein kinase C alpha	Cytoplasm	kinase	244.381	0.513247	4.25298	0.882919	0.928571	0.714286	0.889499	0.904651	2
ENSMUSG00000018909	ARRB1	arrestin beta 1	Cytoplasm	other	334.029	0.510985	4.86176	0.882919	0.907832	0.714286	0.866212	0.900867	2
ENSMUSG00000030245	GOLT1B	golgi transport 1B	Cytoplasm	other	72.9455	0.510971	3.24949	0.846881	0.821429	0.934367	0.815374	0.785714	1
ENSMUSG00000043415	OTUD1	OTU deubiquitinase 1	Other	peptidase	84.6044	0.509636	2.89437	0.882919	0.892857	0.75	0.897469	0.908928	1
ENSMUSG00000037325	BBS7	Bardet-Biedl syndrome 7	Cytoplasm	other	59.1899	0.509367	2.6539	0.828862	0.857143	0.892857	0.852437	0.946546	1
ENSMUSG00000057409	Zfp53	zinc finger protein 53	Nucleus	other	76.1606	0.50524	2.65869	0.846881	0.821429	0.75	0.926562	0.785714	1
ENSMUSG00000052593	ADAM17	ADAM metallopeptidase domain 17	Plasma Membrane	peptidase	408.335	0.504375	5.22382	0.774806	0.821429	0.821429	0.778312	0.913242	1
ENSMUSG00000028189	CTBS	chitobiase	Cytoplasm	enzyme	186.978	0.503276	4.07509	0.828862	0.785714	0.961178	0.852437	0.821429	1
ENSMUSG00000030539	SEMA4B	semaphorin 4B	Plasma Membrane	other	76.3048	0.5021	2.66302	0.910658	0.897971	0.785714	0.889186	0.920335	2
ENSMUSG00000031903	PLA2G15	phospholipase A2 group XV	Cytoplasm	enzyme	289.449	0.501999	3.31372	0.879038	0.884454	0.840845	0.863537	0.900509	1
ENSMUSG00000035929	HLA-A	major histocompatibility complex, class I, A	Plasma Membrane	other	575.242	0.501797	4.96473	0.908384	0.898807	0.745282	0.833423	0.834825	1
ENSMUSG00000048911	RNF24	ring finger protein 24	Cytoplasm	other	99.097	0.501641	3.37075	0.901174	0.912941	0.785714	0.93865	0.964286	4
ENSMUSG00000026213	STK11IP	serine/threonine kinase 11 interacting protein	Cytoplasm	other	120.714	0.501137	3.42341	0.920512	0.925243	0.785714	0.911538	0.923472	4
ENSMUSG00000051934	SPATS2	spermatogenesis associated serine rich 2	Cytoplasm	other	102.035	0.49703	3.57859	0.846881	0.853333	0.785714	0.851112	0.931658	1
ENSMUSG00000018800	ABCA5	ATP binding cassette subfamily A member 5	Plasma Membrane	transporter	174.254	0.495212	4.38209	0.840712	0.851069	0.857143	0.871788	0.952	1
ENSMUSG00000006005	TPR	translocated promoter region, nuclear basket protein	Nucleus	other	1242.73	0.494907	5.64682	0.900937	0.903755	0.851296	0.852437	0.897667	2
ENSMUSG00000005103	WDR1	WD repeat domain 1	Extracellular Space	other	751.28	0.493873	5.36824	0.868619	0.87874	0.714286	0.853347	0.901976	1
ENSMUSG00000061689	DLGAP4	DLG associated protein 4	Plasma Membrane	other	243.331	0.492276	4.40934	0.868709	0.879394	0.785714	0.888528	0.945346	1
ENSMUSG00000029994	ANXA4	annexin A4	Plasma Membrane	other	699.842	0.491101	5.22247	0.774806	0.821429	0.821429	0.778312	0.928571	1
ENSMUSG00000004451	RALB	RAS like proto-oncogene B	Cytoplasm	enzyme	199.327	0.490237	4.10451	0.846881	0.892857	0.785714	0.852437	0.947171	1
ENSMUSG00000029366	DCK	deoxycytidine kinase	Nucleus	kinase	120.248	0.48808	3.6086	0.774806	0.816653	0.75	0.815374	0.928316	1
ENSMUSG00000030337	VAMP1	vesicle associated membrane protein 1	Cytoplasm	transporter	77.2302	0.4854	2.81428	0.936975	0.95644	0.785714	0.93532	0.955014	4
ENSMUSG00000030720	CLN3	CLN3 lysosomal/endosomal transmembrane protein, battenin	Cytoplasm	other	191.634	0.482988	4.08193	0.897083	0.901665	0.911536	0.884057	0.90681	3
ENSMUSG00000034930	RTKN	rhotekin	Cytoplasm	other	121.222	0.480987	3.49096	0.872771	0.881638	0.785714	0.899956	0.949427	1
ENSMUSG00000028005	GUCY1B1	guanylate cyclase 1 soluble subunit beta 1	Cytoplasm	enzyme	103.403	0.479062	3.09045	0.900937	0.857143	0.92762	0.926562	0.857143	3
ENSMUSG00000056919	CEP162	centrosomal protein 162	Nucleus	other	80.4449	0.478778	2.71427	0.882919	0.857143	0.785714	0.963624	0.857143	1
ENSMUSG00000027087	ITGAV	integrin subunit alpha V	Plasma Membrane	transmembrane receptor	448.442	0.474234	5.28031	0.702731	0.75	0.785714	0.741249	0.928571	1
ENSMUSG00000007891	CTSD	cathepsin D	Cytoplasm	peptidase	5995.7	0.472981	3.57912	0.913378	0.916017	0.785714	0.870616	0.887005	2
ENSMUSG00000020422	TNS3	tensin 3	Plasma Membrane	phosphatase	675.156	0.47267	4.91313	0.920639	0.910193	0.785714	0.884471	0.925723	3
ENSMUSG00000029287	TGFBR3	transforming growth factor beta receptor 3	Plasma Membrane	kinase	139.522	0.470048	3.10407	0.900937	0.857143	0.905092	0.919071	0.857143	3
ENSMUSG00000033386	FRRS1	ferric chelate reductase 1	Plasma Membrane	transmembrane receptor	199.572	0.469677	4.2145	0.774806	0.809417	0.75	0.815374	0.916101	1
ENSMUSG00000030131	Mug1/Mug2	murinoglobulin 1	Extracellular Space	other	14512.1	0.469077	5.2731	0.882919	0.914351	0.714286	0.872465	0.902025	2
ENSMUSG00000030272	CAMK1	calcium/calmodulin dependent protein kinase I	Cytoplasm	kinase	198.358	0.466997	3.97102	0.882919	0.8983	0.714286	0.876028	0.928571	1
ENSMUSG00000063065	MAPK3	mitogen-activated protein kinase 3	Cytoplasm	kinase	431.839	0.465316	4.46516	0.900937	0.928571	0.75	0.852437	0.821429	2
ENSMUSG00000031167	RBM3	RNA binding motif protein 3	Cytoplasm	other	318.459	0.462713	4.1963	0.98679	0.992171	0.857143	0.963624	0.928571	4
ENSMUSG00000040760	APPL1	adaptor protein, phosphotyrosine interacting with PH domain and leucine zipper 1	Cytoplasm	other	326.521	0.460931	4.56596	0.774806	0.785714	0.857143	0.852437	0.928571	1
ENSMUSG00000034663	BMP2K	BMP2 inducible kinase	Nucleus	kinase	183.692	0.459643	3.21419	0.906512	0.916601	0.821429	0.895395	0.857143	2
ENSMUSG00000019998	STX7	syntaxin 7	Plasma Membrane	transporter	375.612	0.4536	4.35624	0.882919	0.892857	0.936411	0.852437	0.928571	2
ENSMUSG00000024998	PLCE1	phospholipase C epsilon 1	Cytoplasm	enzyme	190.068	0.452424	3.39517	0.900937	0.928571	0.857143	0.916038	0.954333	4
ENSMUSG00000032350	GCLC	glutamate-cysteine ligase catalytic subunit	Cytoplasm	enzyme	5694.94	0.449686	5.28291	0.882919	0.887351	0.75	0.92251	0.928571	2
ENSMUSG00000030766	ARHGAP17	Rho GTPase activating protein 17	Cytoplasm	other	222.974	0.449649	3.79246	0.881493	0.888198	0.857143	0.887444	0.92258	1
ENSMUSG00000020674	PXDN	peroxidasin	Extracellular Space	enzyme	234.995	0.449142	3.58442	0.846881	0.857143	0.714286	0.926562	0.857143	1
ENSMUSG00000038007	ACER2	alkaline ceramidase 2	Cytoplasm	enzyme	291.711	0.449088	3.99704	0.91083	0.905968	0.785714	0.84075	0.841976	2
ENSMUSG00000023026	DIP2B	disco interacting protein 2 homolog B	Cytoplasm	other	141.337	0.448832	3.16403	0.900937	0.909366	0.857143	0.906176	0.957696	4
ENSMUSG00000039089	L3MBTL3	L3MBTL histone methyl-lysine binding protein 3	Nucleus	other	94.2725	0.448824	2.68846	0.928578	0.923067	0.926005	0.912761	0.927628	5
ENSMUSG00000060961	SLC4A4	solute carrier family 4 member 4	Plasma Membrane	transporter	1789.52	0.447605	5.27177	0.891097	0.882028	0.857143	0.880653	0.93598	1
ENSMUSG00000032939	NUP93	nucleoporin 93	Nucleus	other	92.6606	0.446134	2.63481	0.948696	0.94563	0.857143	0.900377	0.866156	3
ENSMUSG00000037552	PLEKHG2	pleckstrin homology and RhoGEF domain containing G2	Cytoplasm	other	114.52	0.441894	3.35264	0.774806	0.821429	0.75	0.815374	0.944187	1
ENSMUSG00000021277	TRAF3	TNF receptor associated factor 3	Cytoplasm	enzyme	244.484	0.438906	3.76371	0.888608	0.886084	0.785714	0.894118	0.955509	1
ENSMUSG00000053477	TCF4	transcription factor 4	Nucleus	transcription regulator	277.378	0.437575	4.0579	0.87358	0.87383	0.857143	0.888945	0.963197	1
ENSMUSG00000020823	SEC14L1	SEC14 like lipid binding 1	Cytoplasm	transporter	216.286	0.435932	3.66388	0.847245	0.849591	0.857143	0.871797	0.929839	1
ENSMUSG00000074305	PEAK1	pseudopodium enriched atypical kinase 1	Plasma Membrane	kinase	319.795	0.435797	3.97358	0.846881	0.892358	0.785714	0.852437	0.910004	1
ENSMUSG00000071337	TIA1	TIA1 cytotoxic granule associated RNA binding protein	Nucleus	other	187.834	0.434772	3.37607	0.774806	0.785714	0.857143	0.852437	0.928571	1
ENSMUSG00000029804	HERC3	HECT and RLD domain containing E3 ubiquitin protein ligase 3	Cytoplasm	enzyme	111.71	0.432084	2.67391	0.882919	0.920424	0.714286	0.876805	0.902217	2
ENSMUSG00000030852	TACC2	transforming acidic coiled-coil containing protein 2	Nucleus	other	303.376	0.431297	3.84711	0.882919	0.892857	0.75	0.956139	0.928571	2
ENSMUSG00000027199	GATM	glycine amidinotransferase	Cytoplasm	enzyme	205.788	0.425073	3.48505	0.882919	0.892857	0.939174	0.852437	0.900837	2
ENSMUSG00000032479	MAP4	microtubule associated protein 4	Cytoplasm	other	740.419	0.422156	4.02219	0.882919	0.919647	0.714286	0.884851	0.921981	2
ENSMUSG00000073155	1810058I24Rik	RIKEN cDNA 1810058I24 gene	Other	other	699.376	0.420661	4.04637	0.828862	0.857143	0.881572	0.852437	0.964286	1
ENSMUSG00000026342	SLC35F5	solute carrier family 35 member F5	Other	other	782.203	0.419986	3.91991	0.846881	0.857143	0.714286	0.926562	0.857143	1
ENSMUSG00000029234	TMEM165	transmembrane protein 165	Plasma Membrane	other	134.931	0.416211	2.57733	0.900937	0.928571	0.75	0.926562	0.892857	3
ENSMUSG00000046598	BDH1	3-hydroxybutyrate dehydrogenase 1	Cytoplasm	enzyme	3070.68	0.413897	4.45384	0.900937	0.928571	0.75	0.926562	0.892857	3
ENSMUSG00000074649	BC029722	cDNA sequence BC029722	Other	other	207.529	0.412878	3.28699	0.882919	0.895358	0.714286	0.857458	0.909052	1
ENSMUSG00000026987	BAZ2B	bromodomain adjacent to zinc finger domain 2B	Extracellular Space	other	257.319	0.412347	3.15196	0.954994	0.964286	0.911568	0.926562	0.938857	5
ENSMUSG00000030695	ALDOA	aldolase, fructose-bisphosphate A	Cytoplasm	enzyme	948.776	0.411725	4.15064	0.858732	0.873424	0.908267	0.880962	0.919727	2
ENSMUSG00000026542	APCS	amyloid P component, serum	Extracellular Space	other	1151.03	0.411719	3.85724	0.846881	0.821429	0.857143	0.926562	0.892857	1
ENSMUSG00000020902	NTN1	netrin 1	Extracellular Space	other	189.628	0.411638	3.33665	0.882919	0.901003	0.714286	0.875326	0.918347	2
ENSMUSG00000035696	RNF38	ring finger protein 38	Nucleus	enzyme	226.268	0.411277	3.30354	0.828862	0.857143	0.892857	0.852437	0.962865	1
ENSMUSG00000039623	AP5Z1	adaptor related protein complex 5 subunit zeta 1	Nucleus	other	164.725	0.410842	2.70684	0.91141	0.90053	0.785714	0.844472	0.864282	2
ENSMUSG00000031007	ATP6AP2	ATPase H+ transporting accessory protein 2	Cytoplasm	transporter	566.987	0.410236	4.09393	0.819634	0.831773	0.88522	0.844866	0.903851	1
ENSMUSG00000020029	NUDT4	nudix hydrolase 4	Cytoplasm	phosphatase	2701.95	0.410201	4.15479	0.846881	0.857143	0.714286	0.926562	0.857143	1
ENSMUSG00000020522	MFAP3	microfibril associated protein 3	Extracellular Space	other	235.975	0.407694	3.2814	0.828862	0.857143	0.892857	0.852437	0.962028	1
ENSMUSG00000022994	ADCY6	adenylate cyclase 6	Plasma Membrane	enzyme	556.315	0.407037	3.74508	0.948948	0.941408	0.916919	0.926562	0.953573	5
ENSMUSG00000032946	RASGRP2	RAS guanyl releasing protein 2	Cytoplasm	other	281.818	0.406348	3.06766	0.918207	0.913926	0.785714	0.911042	0.947902	4
ENSMUSG00000001942	SIAE	sialic acid acetylesterase	Cytoplasm	enzyme	722.321	0.405648	3.99235	0.887593	0.884338	0.919786	0.887384	0.917058	2
ENSMUSG00000027423	SNX5	sorting nexin 5	Cytoplasm	transporter	807.228	0.404214	3.92451	0.828862	0.857143	0.892857	0.852437	0.94487	1
ENSMUSG00000026678	RGS5	regulator of G protein signaling 5	Plasma Membrane	enzyme	695.282	0.402882	4.11213	0.702731	0.75	0.785714	0.741249	0.928571	1
ENSMUSG00000038495	OTUD7B	OTU deubiquitinase 7B	Cytoplasm	peptidase	567.986	0.402581	3.49945	0.86166	0.857899	0.75	0.877973	0.928571	1
ENSMUSG00000045287	RTN4RL1	reticulon 4 receptor like 1	Plasma Membrane	other	164.013	0.402248	3.06628	0.936975	0.964286	0.785714	0.955683	0.964286	4
ENSMUSG00000022817	ITGB5	integrin subunit beta 5	Plasma Membrane	other	1169.85	0.400463	4.15426	0.881777	0.89004	0.785714	0.885545	0.940056	1
ENSMUSG00000037104	SOCS5	suppressor of cytokine signaling 5	Extracellular Space	cytokine	127.558	0.399971	2.65837	0.900292	0.899411	0.785714	0.899658	0.960057	2
ENSMUSG00000059142	Zfp945	zinc finger protein 945	Other	other	148.469	0.39879	2.60874	0.774806	0.785714	0.857143	0.852437	0.928571	1
ENSMUSG00000029763	EXOC4	exocyst complex component 4	Cytoplasm	transporter	367.385	0.398751	3.29013	0.850774	0.84115	0.714286	0.834466	0.915637	1
ENSMUSG00000043885	SLC36A4	solute carrier family 36 member 4	Plasma Membrane	transporter	175.976	0.394693	2.8129	0.929618	0.941832	0.928571	0.926562	0.940877	5
ENSMUSG00000020580	ROCK2	Rho associated coiled-coil containing protein kinase 2	Cytoplasm	kinase	498.359	0.391783	3.32721	0.846881	0.857143	0.821429	0.926562	0.964286	2
ENSMUSG00000019927	UBE2D1	ubiquitin conjugating enzyme E2 D1	Cytoplasm	enzyme	125.658	0.389931	2.66539	0.828862	0.857143	0.892857	0.852437	0.956193	1
ENSMUSG00000004446	BID	BH3 interacting domain death agonist	Cytoplasm	other	222.491	0.389112	2.66284	0.945817	0.955159	0.857143	0.961554	0.928571	4
ENSMUSG00000024781	LIPA	lipase A, lysosomal acid type	Cytoplasm	enzyme	4415.12	0.384174	3.98159	0.774806	0.785714	0.857143	0.852437	0.928571	1
ENSMUSG00000001089	LUZP1	leucine zipper protein 1	Nucleus	other	346.049	0.383686	2.99298	0.882919	0.926614	0.714286	0.889499	0.928571	2
ENSMUSG00000017774	MYO1C	myosin IC	Cytoplasm	enzyme	586.523	0.38092	3.43215	0.916762	0.908517	0.785714	0.88794	0.928058	3
ENSMUSG00000030655	SMG1	SMG1 nonsense mediated mRNA decay associated PI3K related kinase	Cytoplasm	kinase	976.722	0.376983	3.47082	0.900937	0.928571	0.857143	0.926562	0.975401	4
ENSMUSG00000003873	BAX	BCL2 associated X, apoptosis regulator	Cytoplasm	transporter	200.661	0.372614	2.82749	0.798777	0.818931	0.857143	0.851569	0.915219	1
ENSMUSG00000032440	TGFBR2	transforming growth factor beta receptor 2	Plasma Membrane	kinase	530.676	0.370421	3.1437	0.9229	0.928505	0.785714	0.937041	0.964286	4
ENSMUSG00000042284	ITGA1	integrin subunit alpha 1	Plasma Membrane	other	285.397	0.369927	2.66093	0.900937	0.928571	0.857143	0.926562	0.983124	4
ENSMUSG00000034867	ANKRD27	ankyrin repeat domain 27	Cytoplasm	other	409.712	0.365701	3.04204	0.920226	0.925566	0.928571	0.9188	0.94333	5
ENSMUSG00000037172	DENND11	DENN domain containing 11	Other	other	197.742	0.362482	2.53774	0.882919	0.892857	0.75	0.92421	0.928571	2
ENSMUSG00000036427	GPI	glucose-6-phosphate isomerase	Extracellular Space	enzyme	1759.59	0.361132	3.50476	0.941874	0.948964	0.926227	0.922765	0.928774	5
ENSMUSG00000023952	GTPBP2	GTP binding protein 2	Extracellular Space	enzyme	464.228	0.361041	2.91501	0.882919	0.89421	0.714286	0.861797	0.917587	1
ENSMUSG00000027852	NRAS	NRAS proto-oncogene, GTPase	Plasma Membrane	enzyme	329.835	0.356361	2.9955	0.702731	0.75	0.785714	0.741249	0.915339	1
ENSMUSG00000026305	LRRFIP1	LRR binding FLII interacting protein 1	Cytoplasm	transcription regulator	596.206	0.354435	2.79657	0.9517	0.95027	0.91147	0.926562	0.945623	5
ENSMUSG00000039852	RERE	arginine-glutamic acid dipeptide repeats	Nucleus	transcription regulator	433.608	0.353581	2.89282	0.905927	0.907494	0.785714	0.901899	0.935925	4
ENSMUSG00000034998	FOXN2	forkhead box N2	Nucleus	transcription regulator	247.765	0.352816	2.56061	0.828862	0.857143	0.892857	0.852437	0.949802	1
ENSMUSG00000032076	CADM1	cell adhesion molecule 1	Plasma Membrane	other	391.113	0.352259	2.70207	0.936975	0.934524	0.785714	0.912779	0.943601	4
ENSMUSG00000057738	SPTAN1	spectrin alpha, non-erythrocytic 1	Plasma Membrane	other	1834.15	0.351311	3.12404	0.882919	0.923984	0.714286	0.871474	0.89724	1
ENSMUSG00000027698	NCEH1	neutral cholesterol ester hydrolase 1	Plasma Membrane	enzyme	456.604	0.349356	2.78287	0.882919	0.892857	0.964286	0.852437	0.928571	2
ENSMUSG00000028646	RRAGC	Ras related GTP binding C	Cytoplasm	enzyme	561.814	0.348119	2.90476	0.846881	0.889604	0.785714	0.852437	0.940757	1
ENSMUSG00000038612	MCL1	MCL1 apoptosis regulator, BCL2 family member	Cytoplasm	transporter	1580.36	0.344654	2.9161	0.882919	0.892857	0.75	0.932929	0.928571	2
ENSMUSG00000017781	PITPNA	phosphatidylinositol transfer protein alpha	Cytoplasm	transporter	731.174	0.34459	2.98149	0.882919	0.92038	0.714286	0.889499	0.928571	2
ENSMUSG00000006699	Cdc42	cell division cycle 42	Plasma Membrane	enzyme	2093.6	0.343041	3.17197	0.774806	0.821429	0.821429	0.778312	0.928571	1
ENSMUSG00000036097	SLF2	SMC5-SMC6 complex localization factor 2	Extracellular Space	other	373.357	0.334168	2.67255	0.882919	0.892857	0.960952	0.852437	0.928571	2
ENSMUSG00000009905	KDSR	3-ketodihydrosphingosine reductase	Plasma Membrane	enzyme	300.362	0.328905	2.63636	0.827466	0.848587	0.892857	0.852437	0.94033	1
ENSMUSG00000029064	GNB1	G protein subunit beta 1	Plasma Membrane	enzyme	1025.02	0.327591	2.92027	0.774806	0.821429	0.821429	0.778312	0.917967	1
ENSMUSG00000030849	FGFR2	fibroblast growth factor receptor 2	Plasma Membrane	kinase	428.232	0.327276	2.68879	0.72075	0.75	0.714286	0.815374	0.927631	1
ENSMUSG00000028494	PLIN2	perilipin 2	Plasma Membrane	other	7102.41	0.308029	2.79255	0.702731	0.75	0.785714	0.741249	0.902228	1
ENSMUSG00000026238	Ptma (includes others)	prothymosin alpha	Nucleus	other	2595.34	0.300662	2.67461	0.774806	0.821429	0.821429	0.778312	0.914721	1
ENSMUSG00000064373	SELENOP	selenoprotein P	Extracellular Space	other	76712.1	0.293629	2.6356	0.954994	0.964286	0.927991	0.926562	0.94448	5
ENSMUSG00000038745	NLRP6	NLR family pyrin domain containing 6	Plasma Membrane	G-protein coupled receptor	1796.93	-0.360399	3.51449	-0.928754	-0.935829	-0.928571	-0.926562	-0.908242	5
ENSMUSG00000029864	GSTK1	glutathione S-transferase kappa 1	Cytoplasm	enzyme	1102.94	-0.377594	3.98568	-0.885176	-0.891694	-0.857143	-0.915791	-0.956855	2
ENSMUSG00000059481	PLG	plasminogen	Extracellular Space	peptidase	23219.5	-0.385542	4.22488	-0.702731	-0.75	-0.785714	-0.741249	-0.924659	1
ENSMUSG00000039100	MARCHF6	membrane associated ring-CH-type finger 6	Cytoplasm	enzyme	1688.14	-0.421341	4.80993	-0.900937	-0.928571	-0.75	-0.926562	-0.892857	3
ENSMUSG00000024990	RBP4	retinol binding protein 4	Extracellular Space	other	21754.7	-0.428812	5.25492	-0.846881	-0.859553	-0.785714	-0.847382	-0.913482	1
ENSMUSG00000074272	CEACAM1	CEA cell adhesion molecule 1	Plasma Membrane	transporter	1758.62	-0.436225	4.96312	-0.900937	-0.857143	-0.821429	-0.926562	-0.75	2
ENSMUSG00000028150	RORC	RAR related orphan receptor C	Nucleus	ligand-dependent nuclear receptor	475.51	-0.443281	4.4897	-0.828862	-0.785714	-0.91432	-0.852437	-0.821429	1
ENSMUSG00000027367	STARD7	StAR related lipid transfer domain containing 7	Cytoplasm	other	1393.3	-0.444441	5.48542	-0.774806	-0.785714	-0.857143	-0.852437	-0.928571	1
ENSMUSG00000015714	CERS2	ceramide synthase 2	Nucleus	transcription regulator	3709.78	-0.450347	5.42914	-0.953207	-0.950548	-0.892857	-0.930775	-0.857143	3
ENSMUSG00000079057	CYP4V2	cytochrome P450 family 4 subfamily V member 2	Cytoplasm	enzyme	6421.64	-0.457185	5.74264	-0.943907	-0.928571	-0.832322	-0.895591	-0.785714	2
ENSMUSG00000019977	HBS1L	HBS1 like translational GTPase	Cytoplasm	translation regulator	642.996	-0.46342	5.64733	-0.926941	-0.929551	-0.928571	-0.926562	-0.950845	5
ENSMUSG00000028076	CD1D	CD1d molecule	Plasma Membrane	other	2506.61	-0.479666	6.19972	-0.882919	-0.892857	-0.92309	-0.852437	-0.908985	2
ENSMUSG00000038224	SERPINF2	serpin family F member 2	Extracellular Space	other	6987.24	-0.483078	5.99563	-0.846881	-0.857143	-0.821429	-0.912229	-0.944662	2
ENSMUSG00000066150	SLC31A1	solute carrier family 31 member 1	Plasma Membrane	transporter	2379.99	-0.492148	6.4543	-0.900937	-0.916273	-0.75	-0.852437	-0.815265	2
ENSMUSG00000030057	CNBP	CCHC-type zinc finger nucleic acid binding protein	Nucleus	transcription regulator	2476.1	-0.496592	6.344	-0.957386	-0.941355	-0.849775	-0.900372	-0.887562	3
ENSMUSG00000022742	CPOX	coproporphyrinogen oxidase	Cytoplasm	enzyme	1640.56	-0.498223	6.29445	-0.900937	-0.928571	-0.857143	-0.852437	-0.919065	3
ENSMUSG00000073424	CYP4F8	cytochrome P450 family 4 subfamily F member 8	Cytoplasm	enzyme	1257.17	-0.507278	6.88607	-0.828862	-0.857143	-0.892857	-0.852437	-0.964286	1
ENSMUSG00000021900	BTD	biotinidase	Extracellular Space	enzyme	634.832	-0.51229	5.91618	-0.774806	-0.821429	-0.821429	-0.778312	-0.905293	1
ENSMUSG00000036813	ENTPD8	ectonucleoside triphosphate diphosphohydrolase 8	Plasma Membrane	enzyme	942.709	-0.515424	6.51435	-0.774806	-0.821429	-0.821429	-0.778312	-0.927269	1
ENSMUSG00000022244	AMACR	alpha-methylacyl-CoA racemase	Cytoplasm	enzyme	1191	-0.516949	6.77913	-0.940767	-0.924097	-0.857143	-0.905284	-0.90363	4
ENSMUSG00000028138	ADH5	alcohol dehydrogenase 5 (class III), chi polypeptide	Cytoplasm	enzyme	3533.68	-0.518852	7.24233	-0.900937	-0.90245	-0.832011	-0.88438	-0.928143	3
ENSMUSG00000041733	COQ5	coenzyme Q5, methyltransferase	Cytoplasm	enzyme	268.159	-0.536448	5.67312	-0.846881	-0.821429	-0.857143	-0.926562	-0.892857	1
ENSMUSG00000020051	PAH	phenylalanine hydroxylase	Cytoplasm	enzyme	10806.1	-0.53905	8.08781	-0.900937	-0.928571	-0.75	-0.926562	-0.892857	3
ENSMUSG00000003809	GCDH	glutaryl-CoA dehydrogenase	Cytoplasm	enzyme	5916.12	-0.540327	8.20158	-0.774806	-0.821429	-0.821429	-0.778312	-0.909929	1
ENSMUSG00000031958	LDHD	lactate dehydrogenase D	Cytoplasm	enzyme	2329.53	-0.541506	7.04091	-0.882919	-0.892857	-0.942497	-0.852437	-0.928571	2
ENSMUSG00000024782	AK3	adenylate kinase 3	Cytoplasm	kinase	4283.41	-0.547759	8.39137	-0.774806	-0.821429	-0.821429	-0.778312	-0.926488	1
ENSMUSG00000039783	KMO	kynurenine 3-monooxygenase	Cytoplasm	enzyme	3235.78	-0.549511	8.03522	-0.900937	-0.928571	-0.75	-0.852437	-0.821429	2
ENSMUSG00000030630	FAH	fumarylacetoacetate hydrolase	Cytoplasm	enzyme	5117.26	-0.558987	8.44519	-0.774806	-0.785714	-0.857143	-0.852437	-0.928571	1
ENSMUSG00000017453	PIPOX	pipecolic acid and sarcosine oxidase	Cytoplasm	enzyme	2824.5	-0.559276	8.58108	-0.774806	-0.821429	-0.75	-0.815374	-0.944216	1
ENSMUSG00000029499	PXMP2	peroxisomal membrane protein 2	Cytoplasm	other	922.441	-0.57016	8.03948	-0.882919	-0.892857	-0.75	-0.92268	-0.925437	2
ENSMUSG00000037542	ALDH8A1	aldehyde dehydrogenase 8 family member A1	Cytoplasm	enzyme	3456.89	-0.575544	9.03111	-0.828862	-0.857143	-0.892857	-0.852437	-0.964286	1
ENSMUSG00000021595	NSUN2	NOP2/Sun RNA methyltransferase 2	Nucleus	enzyme	786.879	-0.575766	8.02938	-0.846881	-0.821429	-0.962849	-0.815374	-0.785714	1
ENSMUSG00000029776	HIBADH	3-hydroxyisobutyrate dehydrogenase	Cytoplasm	enzyme	3977.96	-0.576272	9.16136	-0.846881	-0.892857	-0.785714	-0.852437	-0.942393	1
ENSMUSG00000026558	UCK2	uridine-cytidine kinase 2	Cytoplasm	kinase	36.0215	-0.576765	2.82049	-0.900937	-0.925934	-0.75	-0.926562	-0.892857	3
ENSMUSG00000068083	Cyp2d40	cytochrome P450, family 2, subfamily d, polypeptide 40	Other	other	807.486	-0.580129	7.00114	-0.83653	-0.857143	-0.904565	-0.815374	-0.857143	1
ENSMUSG00000068246	Apol9a/Apol9b	apolipoprotein L 9b	Other	other	1035.01	-0.581004	3.62477	-0.900937	-0.928571	-0.75	-0.926562	-0.892857	3
ENSMUSG00000035864	SYT1	synaptotagmin 1	Cytoplasm	transporter	114.383	-0.582716	4.76891	-0.846881	-0.857143	-0.714286	-0.912361	-0.857143	1
ENSMUSG00000015112	SLC25A13	solute carrier family 25 member 13	Cytoplasm	transporter	2465.79	-0.582798	8.75413	-0.954994	-0.964286	-0.821429	-0.926562	-0.857143	3
ENSMUSG00000062410	HSD3B1	hydroxy-delta-5-steroid dehydrogenase, 3 beta- and steroid delta-isomerase 1	Cytoplasm	enzyme	2484.63	-0.591149	9.12994	-0.925824	-0.924571	-0.785714	-0.933555	-0.954067	4
ENSMUSG00000078496	Zfp982	zinc finger protein 982	Other	other	184.859	-0.599394	2.97236	-0.909797	-0.905924	-0.781026	-0.826887	-0.807755	2
ENSMUSG00000026272	AGXT	alanine--glyoxylate and serine--pyruvate aminotransferase	Cytoplasm	enzyme	2202.78	-0.600752	5.35187	-0.842574	-0.835819	-0.821429	-0.858591	-0.911186	1
ENSMUSG00000031482	SLC25A15	solute carrier family 25 member 15	Cytoplasm	transporter	3274.94	-0.605834	9.53276	-0.926767	-0.892857	-0.857143	-0.963624	-0.821429	2
ENSMUSG00000035161	INTS6	integrator complex subunit 6	Nucleus	enzyme	187.052	-0.608216	5.9271	-0.936975	-0.892857	-0.834181	-0.879577	-0.75	1
ENSMUSG00000022235	CMBL	carboxymethylenebutenolidase homolog	Cytoplasm	enzyme	1538.23	-0.610463	9.09681	-0.900937	-0.928571	-0.75	-0.926562	-0.892857	3
ENSMUSG00000004035	GSTM2	glutathione S-transferase mu 2	Cytoplasm	enzyme	589.064	-0.61203	8.11215	-0.72075	-0.75	-0.714286	-0.815374	-0.911977	1
ENSMUSG00000002588	PON1	paraoxonase 1	Extracellular Space	phosphatase	9645.32	-0.624652	9.34858	-0.882919	-0.886682	-0.714286	-0.853765	-0.909779	1
ENSMUSG00000019883	ECHDC1	ethylmalonyl-CoA decarboxylase 1	Cytoplasm	enzyme	1054.29	-0.64066	9.5955	-0.906536	-0.907918	-0.785714	-0.915965	-0.964286	4
ENSMUSG00000021497	TXNDC15	thioredoxin domain containing 15	Other	enzyme	768.542	-0.645391	9.73647	-0.914467	-0.902345	-0.881458	-0.874064	-0.876187	2
ENSMUSG00000047454	GPHN	gephyrin	Plasma Membrane	enzyme	826.321	-0.646139	10.2359	-0.9729	-0.97941	-0.857143	-0.96223	-0.928571	4
ENSMUSG00000018995	NARS2	asparaginyl-tRNA synthetase 2, mitochondrial	Cytoplasm	enzyme	246.339	-0.647935	7.9737	-0.987728	-0.964286	-0.892857	-0.945621	-0.857143	3
ENSMUSG00000022214	DCAF11	DDB1 and CUL4 associated factor 11	Nucleus	other	3381.12	-0.64997	11.2311	-0.882919	-0.892857	-0.916322	-0.852437	-0.913999	2
ENSMUSG00000029695	AASS	aminoadipate-semialdehyde synthase	Cytoplasm	enzyme	3516.88	-0.654315	11.4763	-0.900937	-0.928571	-0.857143	-0.926562	-0.979946	4
ENSMUSG00000035834	POLR3G	RNA polymerase III subunit G	Nucleus	enzyme	127.377	-0.658054	7.20563	-0.861077	-0.876708	-0.857143	-0.893769	-0.942497	1
ENSMUSG00000022404	SLC25A17	solute carrier family 25 member 17	Cytoplasm	transporter	531.116	-0.665975	10.348	-0.909454	-0.907919	-0.902938	-0.873735	-0.847784	3
ENSMUSG00000025934	GSTA3	glutathione S-transferase alpha 3	Cytoplasm	enzyme	17536.1	-0.668678	10.5869	-0.774806	-0.821429	-0.75	-0.815374	-0.94694	1
ENSMUSG00000027559	CA3	carbonic anhydrase 3	Cytoplasm	enzyme	39853.1	-0.676858	4.83912	-0.930151	-0.928571	-0.802746	-0.881128	-0.785714	2
ENSMUSG00000021509	Slc25a48	solute carrier family 25, member 48	Cytoplasm	other	144.934	-0.677087	7.27758	-0.882919	-0.892857	-0.964286	-0.852437	-0.928571	2
ENSMUSG00000038641	AKR1D1	aldo-keto reductase family 1 member D1	Cytoplasm	enzyme	2375.48	-0.682024	9.41315	-0.849801	-0.862877	-0.89335	-0.872107	-0.91884	1
ENSMUSG00000037573	TOB1	transducer of ERBB2, 1	Nucleus	transcription regulator	1330.3	-0.695856	11.9528	-0.982652	-0.975396	-0.857143	-0.926676	-0.896526	3
ENSMUSG00000041044	LRIT1	leucine rich repeat, Ig-like and transmembrane domains 1	Cytoplasm	other	203.205	-0.698577	6.80386	-0.900937	-0.928571	-0.75	-0.926562	-0.892857	3
ENSMUSG00000032207	LIPC	lipase C, hepatic type	Extracellular Space	enzyme	1601.34	-0.69963	12.2062	-0.846881	-0.892857	-0.785714	-0.852437	-0.9411	1
ENSMUSG00000094806	Cyp2d9 (includes others)	cytochrome P450, family 2, subfamily d, polypeptide 9	Cytoplasm	other	5414.81	-0.702254	12.9582	-0.828862	-0.857143	-0.875009	-0.852437	-0.909379	1
ENSMUSG00000010609	PSEN2	presenilin 2	Cytoplasm	peptidase	1858.05	-0.705733	12.5727	-0.828862	-0.785714	-0.93966	-0.852437	-0.821429	1
ENSMUSG00000033427	UPB1	beta-ureidopropionase 1	Cytoplasm	enzyme	3362.35	-0.711607	13.5432	-0.774806	-0.821429	-0.821429	-0.778312	-0.922972	1
ENSMUSG00000015083	C8G	complement C8 gamma chain	Extracellular Space	transporter	2709.98	-0.712405	12.9909	-0.953967	-0.949737	-0.928571	-0.926562	-0.919559	5
ENSMUSG00000004558	NDRG2	NDRG family member 2	Cytoplasm	other	10774.7	-0.714043	13.3164	-0.900937	-0.928571	-0.857143	-0.926562	-0.972315	4
ENSMUSG00000068762	Gstm6	glutathione S-transferase, mu 6	Cytoplasm	enzyme	950.693	-0.717308	11.4482	-0.774806	-0.785714	-0.857143	-0.852437	-0.926991	1
ENSMUSG00000000340	DBT	dihydrolipoamide branched chain transacylase E2	Cytoplasm	enzyme	963	-0.725928	12.9204	-0.975795	-0.976734	-0.857143	-0.961557	-0.928571	4
ENSMUSG00000072664	UGT3A1	UDP glycosyltransferase family 3 member A1	Cytoplasm	enzyme	1638.05	-0.757927	6.88735	-0.900937	-0.928571	-0.75	-0.902134	-0.880202	3
ENSMUSG00000055862	IZUMO4	IZUMO family member 4	Nucleus	other	48.1455	-0.782653	5.72387	-0.794954	-0.811731	-0.915687	-0.845712	-0.839816	1
ENSMUSG00000029247	PAICS	phosphoribosylaminoimidazole carboxylase and phosphoribosylaminoimidazolesuccinocarboxamide synthase	Cytoplasm	enzyme	2155.41	-0.785159	15.6979	-0.900937	-0.928571	-0.75	-0.926562	-0.892857	3
ENSMUSG00000052562	SLC22A25	solute carrier family 22 member 25	Other	other	2298.54	-0.791868	8.91134	-0.907982	-0.894782	-0.732847	-0.825664	-0.766742	1
ENSMUSG00000027332	IVD	isovaleryl-CoA dehydrogenase	Cytoplasm	enzyme	2173.65	-0.798468	16.5219	-0.774806	-0.785714	-0.857143	-0.852437	-0.928571	1
ENSMUSG00000030122	Ptms	parathymosin	Cytoplasm	other	2999.2	-0.803353	16.3251	-0.861435	-0.857143	-0.907292	-0.852437	-0.857143	1
ENSMUSG00000063171	Rps4l	ribosomal protein S4-like	Cytoplasm	other	106.392	-0.805249	3.15346	-0.792825	-0.75	-0.90015	-0.815374	-0.75	1
ENSMUSG00000030861	ACADSB	acyl-CoA dehydrogenase short/branched chain	Cytoplasm	enzyme	1638.88	-0.808619	16.4105	-0.936975	-0.954602	-0.785714	-0.889499	-0.892857	2
ENSMUSG00000031725	Ces1f	carboxylesterase 1F	Cytoplasm	other	4601.14	-0.809608	17.6057	-0.774806	-0.821429	-0.821429	-0.778312	-0.928571	1
ENSMUSG00000030109	SLC6A12	solute carrier family 6 member 12	Plasma Membrane	transporter	680.955	-0.817813	15.7487	-0.846881	-0.857143	-0.821429	-0.926562	-0.964286	2
ENSMUSG00000097589	Dleu2	deleted in lymphocytic leukemia, 2	Other	other	85.0411	-0.821562	5.70797	-0.958527	-0.946144	-0.870723	-0.916261	-0.857143	3
ENSMUSG00000046814	GCHFR	GTP cyclohydrolase I feedback regulator	Cytoplasm	other	576.217	-0.824162	15.4875	-0.774806	-0.785714	-0.857143	-0.852437	-0.913838	1
ENSMUSG00000020774	ASPA	aspartoacylase	Cytoplasm	enzyme	125.069	-0.83996	10.6986	-0.954994	-0.928571	-0.935783	-0.926562	-0.892857	4
ENSMUSG00000029445	HPD	4-hydroxyphenylpyruvate dioxygenase	Cytoplasm	enzyme	14191.5	-0.847079	13.2999	-0.774806	-0.785714	-0.857143	-0.852437	-0.928571	1
ENSMUSG00000063730	HSD3B1	hydroxy-delta-5-steroid dehydrogenase, 3 beta- and steroid delta-isomerase 1	Cytoplasm	enzyme	533.897	-0.852202	13.3913	-0.900937	-0.928571	-0.75	-0.926562	-0.892857	3
ENSMUSG00000024899	PAPSS2	3'-phosphoadenosine 5'-phosphosulfate synthase 2	Cytoplasm	enzyme	1374.86	-0.884801	11.6851	-0.892983	-0.9037	-0.857143	-0.926562	-0.979826	3
ENSMUSG00000030382	SLC27A5	solute carrier family 27 member 5	Cytoplasm	transporter	8529.66	-0.891736	20.7509	-0.774806	-0.821429	-0.821429	-0.778312	-0.901345	1
ENSMUSG00000030934	OAT	ornithine aminotransferase	Cytoplasm	enzyme	11371.4	-0.897348	5.33889	-0.900937	-0.92684	-0.75	-0.905009	-0.892857	3
ENSMUSG00000018796	ACSL1	acyl-CoA synthetase long chain family member 1	Cytoplasm	enzyme	10569.9	-0.909148	17.7835	-0.900937	-0.908718	-0.75	-0.848435	-0.816768	2
ENSMUSG00000074768	BHMT	betaine--homocysteine S-methyltransferase	Cytoplasm	enzyme	50097.9	-0.924222	17.8421	-0.882919	-0.892857	-0.75	-0.954785	-0.928571	2
ENSMUSG00000057103	NAT8B	N-acetyltransferase 8B (putative, gene/pseudogene)	Cytoplasm	enzyme	1136.35	-0.954761	17.4817	-0.900937	-0.928571	-0.857143	-0.852437	-0.917597	3
ENSMUSG00000032271	NNMT	nicotinamide N-methyltransferase	Cytoplasm	enzyme	797.284	-0.97033	16.7689	-0.846881	-0.821429	-0.857143	-0.926562	-0.892857	1
ENSMUSG00000071177	SERPINA1	serpin family A member 1	Extracellular Space	other	8058.48	-0.992604	18.7205	-0.828862	-0.857143	-0.868026	-0.852437	-0.954712	1
ENSMUSG00000043418	LRIT2	leucine rich repeat, Ig-like and transmembrane domains 2	Other	other	57.8946	-1.0333	9.17352	-0.882919	-0.892857	-0.75	-0.916909	-0.928571	2
ENSMUSG00000021867	Tmem254a (includes others)	transmembrane protein 254a	Other	other	615.653	-1.03516	23.833	-0.846881	-0.857143	-0.904238	-0.815374	-0.857143	1
ENSMUSG00000025270	ALAS2	5'-aminolevulinate synthase 2	Cytoplasm	enzyme	1285.79	-1.05558	16.6354	-0.981814	-0.964286	-0.881114	-0.932111	-0.857143	3
ENSMUSG00000025991	CPS1	carbamoyl-phosphate synthase 1	Cytoplasm	enzyme	39334.4	-1.06158	17.2686	-0.774806	-0.785714	-0.857143	-0.852437	-0.928571	1
ENSMUSG00000023800	TIAM2	T cell lymphoma invasion and metastasis 2	Cytoplasm	enzyme	132.787	-1.07328	8.12431	-0.84227	-0.853807	-0.905391	-0.852437	-0.825243	1
ENSMUSG00000026170	CYP27A1	cytochrome P450 family 27 subfamily A member 1	Cytoplasm	enzyme	3458.54	-1.09	30.4901	-0.900937	-0.917084	-0.857143	-0.905245	-0.950495	4
ENSMUSG00000020334	SLC22A4	solute carrier family 22 member 4	Plasma Membrane	transporter	29.2121	-1.10345	7.58287	-0.954994	-0.964286	-0.928571	-0.926562	-0.933694	5
ENSMUSG00000027597	AHCY	adenosylhomocysteinase	Cytoplasm	enzyme	16198.6	-1.10741	22.4651	-0.828862	-0.857143	-0.86527	-0.852437	-0.935733	1
ENSMUSG00000079015	SERPINA1	serpin family A member 1	Extracellular Space	other	62040.5	-1.11446	29.278	-0.936975	-0.964286	-0.785714	-0.957901	-0.964286	4
ENSMUSG00000026950	NEB	nebulin	Cytoplasm	other	203.501	-1.13424	11.9681	-0.936975	-0.964286	-0.785714	-0.963624	-0.964286	4
ENSMUSG00000022236	ROPN1L	rhophilin associated tail protein 1 like	Cytoplasm	kinase	88.9629	-1.14456	16.6561	-0.828862	-0.857143	-0.882316	-0.852437	-0.934976	1
ENSMUSG00000020017	HAL	histidine ammonia-lyase	Cytoplasm	enzyme	3820.42	-1.1623	27.826	-0.846881	-0.821429	-0.918529	-0.815374	-0.785714	1
ENSMUSG00000074882	Cyp2c40 (includes others)	cytochrome P450, family 2, subfamily c, polypeptide 40	Cytoplasm	enzyme	2542.42	-1.16359	13.5822	-0.846881	-0.851228	-0.785714	-0.830788	-0.903683	1
ENSMUSG00000025386	PDE6G	phosphodiesterase 6G	Cytoplasm	enzyme	5.98758	-1.23783	2.65202	-0.828862	-0.785714	-0.908705	-0.778312	-0.75	1
ENSMUSG00000068086	Cyp2d9 (includes others)	cytochrome P450, family 2, subfamily d, polypeptide 9	Cytoplasm	other	8417.37	-1.24578	6.00426	-0.936975	-0.950467	-0.785714	-0.889499	-0.892857	2
ENSMUSG00000030340	SCNN1A	sodium channel epithelial 1 alpha subunit	Plasma Membrane	ion channel	256.03	-1.2796	15.8425	-0.774806	-0.785714	-0.857143	-0.852437	-0.928272	1
ENSMUSG00000035836	UGT2B17	UDP glucuronosyltransferase family 2 member B17	Cytoplasm	enzyme	5403.07	-1.29532	11.5001	-0.882919	-0.921383	-0.714286	-0.865019	-0.868765	1
ENSMUSG00000017718	AFMID	arylformamidase	Nucleus	enzyme	813.098	-1.3206	26.3963	-0.882919	-0.892857	-0.75	-0.932641	-0.928571	2
ENSMUSG00000021594	SRD5A1	steroid 5 alpha-reductase 1	Cytoplasm	enzyme	687.606	-1.33881	41.8595	-0.900937	-0.928571	-0.75	-0.926562	-0.892857	3
ENSMUSG00000022679	MPV17L	MPV17 mitochondrial inner membrane protein like	Cytoplasm	other	211.799	-1.34697	25.1872	-0.900937	-0.922786	-0.857143	-0.911724	-0.954737	4
ENSMUSG00000003053	CYP2C8	cytochrome P450 family 2 subfamily C member 8	Cytoplasm	enzyme	9582.44	-1.36679	12.7726	-0.846881	-0.88392	-0.785714	-0.852437	-0.915354	1
ENSMUSG00000057068	FAM47E	family with sequence similarity 47 member E	Cytoplasm	other	149.977	-1.3671	17.1586	-0.911717	-0.914871	-0.785714	-0.933782	-0.964286	4
ENSMUSG00000097691	9030616G12Rik	RIKEN cDNA 9030616G12 gene	Other	other	88.3219	-1.37213	11.756	-0.810844	-0.785714	-0.902234	-0.741249	-0.785714	1
ENSMUSG00000054827	Cyp2c54 (includes others)	cytochrome P450, family 2, subfamily c, polypeptide 54	Cytoplasm	enzyme	7278.16	-1.39456	16.4989	-0.882919	-0.914026	-0.714286	-0.863964	-0.89705	1
ENSMUSG00000026348	ACMSD	aminocarboxymuconate semialdehyde decarboxylase	Cytoplasm	enzyme	130.602	-1.42299	10.2729	-0.900937	-0.887355	-0.857143	-0.890715	-0.908075	2
ENSMUSG00000026675	HSD17B7	hydroxysteroid 17-beta dehydrogenase 7	Cytoplasm	enzyme	755.193	-1.47812	35.2685	-0.954994	-0.964286	-0.897247	-0.926562	-0.923509	4
ENSMUSG00000021884	HACL1	2-hydroxyacyl-CoA lyase 1	Cytoplasm	enzyme	3104.37	-1.49978	29.7737	-0.774806	-0.821429	-0.821429	-0.778312	-0.920522	1
ENSMUSG00000071551	Akr1c19	aldo-keto reductase family 1, member C19	Other	other	534.241	-1.50002	20.9709	-0.846881	-0.892857	-0.785714	-0.852437	-0.947015	1
ENSMUSG00000049353	RD3	retinal degeneration 3, GUCY2D regulator	Cytoplasm	other	20.3227	-1.51098	7.52521	-0.846881	-0.883664	-0.785714	-0.852437	-0.907631	1
ENSMUSG00000029656	C8B	complement C8 beta chain	Extracellular Space	other	1987.47	-1.58556	13.3979	-0.882919	-0.928494	-0.714286	-0.876248	-0.863636	1
ENSMUSG00000028179	CTH	cystathionine gamma-lyase	Cytoplasm	enzyme	4382.7	-1.63919	36.5082	-0.774806	-0.785714	-0.857143	-0.852437	-0.918211	1
ENSMUSG00000038217	TLCD2	TLC domain containing 2	Plasma Membrane	other	934.967	-1.72301	53.3807	-0.882919	-0.892857	-0.899179	-0.852437	-0.906587	1
ENSMUSG00000048240	GNG7	G protein subunit gamma 7	Plasma Membrane	enzyme	6.02644	-1.72927	4.35432	-0.920792	-0.924887	-0.794616	-0.890942	-0.847879	2
ENSMUSG00000030378	Sult2a8	sulfotransferase family 2A, dehydroepiandrosterone (DHEA)-preferring, member 8	Other	enzyme	5491.61	-1.74799	11.2761	-0.882919	-0.905733	-0.714286	-0.852168	-0.871979	1
ENSMUSG00000097503	3110045C21Rik	RIKEN cDNA 3110045C21 gene	Other	other	13.7252	-1.77523	9.79499	-0.846881	-0.857143	-0.714286	-0.904793	-0.854859	1
ENSMUSG00000024424	TTC39C	tetratricopeptide repeat domain 39C	Other	other	2071.87	-1.80245	18.6116	-0.936725	-0.919088	-0.760949	-0.863926	-0.840887	2
ENSMUSG00000031327	CHIC1	cysteine rich hydrophobic domain 1	Plasma Membrane	other	43.372	-1.84836	27.2085	-0.900937	-0.928571	-0.75	-0.926562	-0.892857	3
ENSMUSG00000031349	NSDHL	NAD(P) dependent steroid dehydrogenase-like	Cytoplasm	enzyme	693.87	-1.86986	49.1741	-0.900937	-0.916839	-0.854651	-0.886531	-0.890477	2
ENSMUSG00000067144	SLC22A7	solute carrier family 22 member 7	Plasma Membrane	transporter	246.023	-1.90795	7.69431	-0.918926	-0.892857	-0.770258	-0.841668	-0.75	1
ENSMUSG00000039323	IGFBP2	insulin like growth factor binding protein 2	Extracellular Space	other	929.657	-1.95872	18.3891	-0.846881	-0.892857	-0.785714	-0.852437	-0.912428	1
ENSMUSG00000031604	MSMO1	methylsterol monooxygenase 1	Cytoplasm	enzyme	1875.1	-2.14966	72.7351	-0.882919	-0.928571	-0.714286	-0.889499	-0.894457	1
ENSMUSG00000050663	TRHDE	thyrotropin releasing hormone degrading enzyme	Plasma Membrane	peptidase	25.6499	-2.16458	10.4048	-0.900937	-0.928571	-0.857143	-0.926562	-0.957982	4
ENSMUSG00000058258	IDI1	isopentenyl-diphosphate delta isomerase 1	Cytoplasm	enzyme	2365.84	-2.19939	68.0984	-0.882919	-0.928571	-0.714286	-0.887273	-0.883843	1
ENSMUSG00000046840	Hnf4aos	hepatic nuclear factor 4 alpha, opposite strand	Other	other	25.0244	-2.23794	23.8228	-0.828862	-0.857143	-0.891197	-0.852437	-0.929247	1
ENSMUSG00000038576	SUSD4	sushi domain containing 4	Other	other	187.009	-2.41679	14.4687	-0.882919	-0.909921	-0.714286	-0.853141	-0.847866	1
