# Supplementary material for: Development of a novel non-invasive biomarker panel for hepatic fibrosis in MASLD
Source: Nat Commun. 2024 May 29;15:4564. doi: 10.1038/s41467-024-48956-0 (PMC11137090; doi:10.1038/s41467-024-48956-0)
Supplement: Supplementary file 5 — Supplementary Data 2 [file 41467_2024_48956_MOESM5_ESM.xlsx]

## Sheet: SupplTable2
Subject #	F(ibrosis)-score			F(ibrosis)-score	#subj's	%subj's
1	F0			F0	9	0.134328
2	F0			F1	17	0.253731
3	F0			F2	25	0.373134
4	F0			F3	10	0.149254
5	F0			F4	6	0.0895522
6	F0			All	67	1
7	F0
8	F0
9	F0
10	F1
11	F1
12	F1
13	F1
14	F1
15	F1
16	F1
17	F1
18	F1
19	F1
20	F1
21	F1
22	F1
23	F1
24	F1
25	F1
26	F1
27	F2
28	F2
29	F2
30	F2
31	F2
32	F2
33	F2
34	F2
35	F2
36	F2
37	F2
38	F2
39	F2
40	F2
41	F2
42	F2
43	F2
44	F2
45	F2
46	F2
47	F2
48	F2
49	F2
50	F2
51	F2
52	F3
53	F3
54	F3
55	F3
56	F3
57	F3
58	F3
59	F3
60	F3
61	F3
62	F4
63	F4
64	F4
65	F4
66	F4
67	F4
