# Supplementary material for: Development of a novel non-invasive biomarker panel for hepatic fibrosis in MASLD
Source: Nat Commun. 2024 May 29;15:4564. doi: 10.1038/s41467-024-48956-0 (PMC11137090; doi:10.1038/s41467-024-48956-0)
Supplement: Supplementary file 7 — Source Data [file 41467_2024_48956_MOESM7_ESM.xlsx]

## Sheet: Figure 1
A	Bodyweight			B	ALT			C	AST
	chow	HFD			Chow	HFD			chow	HFD
	42.5	55			50.4	316			90	282.8
	47	50.7			58.4	338.8			102	346.4
	34.2	49.4
	49.2	47.4
	33.2	49.1
	38.7	47.4
		54.8
		56.4
		59.4
		51.1
		51.6
		55.6
		56.5
		49.7
		58.6
	D			E				F
	CE			FC				TG
	chow	HFD		chow	HFD			chow	HFD
	4.89	37.94		8.12	15.05			53.77	195.85
	5.11	34.07		9	12.51			41.44	173.53
	6.06	36.03		8.97	12.2			57.3	178.3
	4.34	38.28		9.43	13.83			51.27	171.94
	4.92	23.78		8.33	13.06			37.32	151.72
	5.49	30.26		9.54	10.24			39.5	161.56
		26.76			11.02				148.11
		25.78			10.19				162.89
		26.19			11.19				149.3
		26.61			11.09				248.07
		22.73			12.58				209.39
		21.82			12.76				152.65
		24.28			12.41				140.17
		14.43			10.43				142.05

## Sheet: Figure 2
	A	macrovasicular steatosis			B	inflammatory aggr.			C	perisinusoidal fibrosis
		Chow	HFD			Chow	HFD			Chow	HFD
		1	35			1	5			0	0
		0.5	30			1	12			0	0
		0.5	30			1	14			0	0
		0	28			0	8			0	0
		0	25			0	2			0	10
		0	30			1	4				10
			40				13				20
			35				3				5
			30				10				5
			30				58				20
			12				5				0
			20				2				0
			30				16				0
			37				17				0

## Sheet: Figure 3
A					B
		-LOG(p-value)				HFD				chow
	Bile Acid Biosynthesis, Neutral Pathway	3.05			soluble_Col1a1	0.3	0.28	0.34	0.3	0.17	0.16	0.2
	IL-1 Signaling	3.23			soluble_Col1a2	0.26	0.25	0.31	0.27	0.15	0.15	0.18
	Chemokine Signaling	3.89			Collagen1a1	0.04	0.03	0.06	0.04	0.02	0.01	0.01
	Inflammasome pathway	3.91			Collagen3a1	0.05	0.05	0.07	0.05	0.02	0.02	0.03
	Macrophage Classical Activation Signaling Pathway	4.48			Collagen1a2	0.03	0.04	0.06	0.04	0.01	0.01	0.01
	IL-6 Signaling	4.72
	GM-CSF Signaling	4.92
	CXCR4 Signaling	4.97
	Crosstalk between Dendritic and Natural Killer Cells	4.98
	Inhibition of Matrix Metalloproteases	5.88
	Granulocyte Adhesion and Diapedesis	6.42
	Mitochondrial Dysfunction	6.64
	Natural Killer Cell Signaling	6.64
	Atherosclerosis Signaling	7.21
	PPARa/RXRa Activation	7.28
	IL-12 Signaling and Production in Macrophages	7.35
	Leukocyte Extravasation Signaling	7.43
	Coagulation System	7.53
	Wound Healing Signaling Pathway	7.92
	IL-10 Signaling	8.84
	Superpathway of Citrulline Metabolism	9.01
	Acute Phase Response Signaling	11.1
	DHCR24 Signaling Pathway	12.5
	LXR/RXR Activation	12.5
	Hepatic Fibrosis / Hepatic Stellate Cell Activation	12.9
	NRF2-mediated Oxidative Stress Response	13.4
	Fcγ Receptor-mediated Phagocytosis	13.6
	Superpathway of Cholesterol Biosynthesis	13.9
	Hepatic Fibrosis Signaling Pathway	14.1
	LPS/IL-1 Mediated Inhibition of RXR Function	15.3

## Sheet: Figure 4
						D		Human.F3.2logFC	Mouse.24wk.2logFC			E		Human.F4.2logFC	Mouse.24wk.2logFC
							ABCA5	-0.59762	0.495212				A4GALT	0.668002	1.61844
A							ABCC9	-0.54227	0.546039				ABCA5	-0.82624	0.495212
	F1 vs.F0	629					ABR	0.847161	1.64119				ABCC9	-0.77088	0.546039
	F2 vs.F0	1049					ACADSB	-0.64246	-0.80862				ABCD2	1.20194	1.61498
	F3 vs.F0	5016					ACAP1	1.17924	0.615135				ABHD2	-0.64566	1.14179
	F4 vs.F0	6299					ACE	0.731681	1.66292				ABR	1.09742	1.64119
							ACSL1	-0.54375	-0.90915				ACADSB	-0.89023	-0.80862
							ADAMTS10	1.35961	0.911803				ACAP1	1.44668	0.615135
							ADAMTS15	1.12318	1.55511				ACMSD	-0.81389	-1.42299
							ADAMTS2	0.804663	1.85343				ACSL1	-0.95035	-0.90915
							ADAMTSL2	1.74914	2.18838				ACTN1	0.450244	0.812196
		pathways					ADCY3	0.762316	1.20129				ACVRL1	0.748715	1.06495
B	F3 vs. F0	104					ADCY7	0.764988	1.78756				ADAM19	0.967159	0.906294
	F4 vs.F0	161					AEBP1	1.86931	1.43303				ADAMTS10	1.33178	0.911803
	overlap	92					AHNAK	0.465992	1.00305				ADAMTS15	1.13605	1.55511
							AK3	-0.23255	-0.54776				ADAMTS2	1.21485	1.85343
							Akr1b10	1.11333	0.965551				ADAMTS9	0.769809	1.39158
							ALDH3B1	0.766042	1.16273				ADAMTSL2	1.68715	2.18838
							ALDH8A1	-0.3648	-0.57554				ADCY3	1.20758	1.20129
							ANGPT1	0.760494	2.0146				ADCY7	1.05273	1.78756
							ANGPTL2	0.977121	0.638085				ADH5	-0.45207	-0.51885
							ANTXR1	1.27075	1.34216				AEBP1	2.39229	1.43303
							ANXA2	0.936782	2.87292				AFMID	-0.87202	-1.3206
							ARHGAP10	0.826264	1.20316				AGXT	-0.97596	-0.60075
							ARHGAP22	1.24892	3.05507				AHNAK	0.540287	1.00305
							ARHGAP30	0.655732	1.55883				AK3	-0.45355	-0.54776
							ARHGEF17	0.768677	0.620186				AKR1D1	-0.92456	-0.68202
							ARHGEF2	0.599148	1.77076				AKT3	0.775927	0.80984
							ARHGEF25	0.806413	0.980315				ALDH3B1	0.963707	1.16273
							ARL4C	0.534566	1.3473				ALDH8A1	-0.6622	-0.57554
							ARMCX2	0.576601	0.85371				ALOX5AP	0.989009	0.734767
							ATP8B2	1.01712	0.946914				AMACR	-0.81626	-0.51695
							BAX	0.618364	0.372614				ANGPT1	1.70717	2.0146
							BCL2	0.74856	1.61116				ANGPTL2	1.33182	0.638085
							BDH1	-0.41152	0.413897				ANTXR1	2.06553	1.34216
							BGN	0.903952	1.08688				ANXA2	1.24756	2.87292
							BICC1	1.17018	1.65631				ANXA3	1.28787	1.76977
							BOC	1.49851	1.76165				ANXA4	1.04861	0.491101
							BTG2	0.627112	1.28308				APCS	-0.85445	0.411719
							BUB1B	0.854337	1.42053				APPL2	0.383923	0.636535
							C1QTNF1	0.472548	0.61942				ARHGAP10	1.05912	1.20316
							C8B	-0.54296	-1.58556				ARHGAP15	0.86881	1.30695
							C8orf44-SGK3/SGK3	-0.45183	0.690481				ARHGAP22	1.70982	3.05507
							CA13	-0.34293	1.78547				ARHGAP25	0.846848	2.02978
							CACNA2D1	0.702677	1.48477				ARHGAP30	1.03003	1.55883
							CACNB3	0.833831	1.91671				ARHGEF17	1.27441	0.620186
							CAMK2D	-0.32074	0.644816				ARHGEF2	0.965265	1.77076
							CAPN6	0.985226	2.18125				ARHGEF25	1.19058	0.980315
							CAPRIN2	-0.29881	1.13737				ARHGEF6	0.535388	0.991985
							CCDC3	0.840225	2.29947				ARL4C	0.849057	1.3473
							CCDC80	1.0989	1.4989				ARMCX2	1.0994	0.85371
							Ccl2	1.06192	2.59267				ATP8B2	1.50808	0.946914
							CCND1	0.589596	1.42109				AXL	0.459571	1.37378
							CCR2	0.774519	3.11381				BAX	0.626351	0.372614
							CCR7	1.15832	1.11295				BCL2	1.48563	1.61116
							CD34	0.798685	1.29266				BDH1	-0.85488	0.413897
							CD72	0.394708	1.37027				BGN	1.08092	1.08688
							CDC42EP3	0.637278	0.88055				BHMT	-0.74318	-0.92422
							CDC42SE1	0.317999	0.628509				BICC1	2.22949	1.65631
							CDCA7L	-0.4144	0.975907				BMP5	1.0052	0.639869
							CDK14	-0.40291	1.09426				BOC	1.82773	1.76165
							CIITA	0.713353	1.947				BTD	-0.52735	-0.51229
							CLIP2	0.439279	1.15122				BTG2	0.999822	1.28308
							CLMP	1.35183	2.509				BUB1	0.913592	2.35402
							CLSTN1	0.603419	1.13236				BUB1B	1.09098	1.42053
							CNBP	-0.33919	-0.49659				C1QTNF1	0.714983	0.61942
							CNTLN	-0.58777	0.903258				C8B	-0.73054	-1.58556
							COL14A1	0.999173	1.15546				C8orf44-SGK3/SGK3	-0.46122	0.690481
							COL16A1	1.54502	1.47671				CA13	-0.52811	1.78547
							COL1A1	1.44043	3.36835				CACNA2D1	1.23562	1.48477
							COL1A2	1.3473	2.48801				CACNB3	1.2991	1.91671
							COL3A1	1.04089	2.61159				CAPN6	1.91619	2.18125
							COL4A1	0.901788	1.16843				CC2D2A	0.747299	0.78382
							COL4A2	0.952804	0.910954				CCDC3	1.69161	2.29947
							COL5A1	1.3907	1.10633				CCDC80	1.07984	1.4989
							COL6A2	0.861786	1.86014				Ccl2	1.54358	2.59267
							COL6A3	0.764557	2.14142				CCNA2	0.697871	1.68889
							COTL1	0.432821	1.27915				CCR2	1.57212	3.11381
							CPEB1	0.997619	1.02964				CCR5	1.31004	1.36792
							CREB3L1	1.01447	1.82345				CCR7	1.3031	1.11295
							CRISPLD2	1.18562	2.20134				CD300LB	0.918104	3.01384
							CTH	-0.99486	-1.63919				CD34	1.27227	1.29266
							CXCL10	1.47901	1.71298				CD44	0.99101	1.58381
							CYB561	0.603482	0.585629				CD48	0.998522	1.57887
							CYP2C8	-0.64947	-1.36679				CD72	0.743322	1.37027
							CYTH3	0.481727	0.5152				CDC14A	0.721014	0.605541
							CYTH4	0.49452	1.85661				CDC42EP3	1.31553	0.88055
							DBN1	1.10662	1.27459				CDC42SE1	0.525236	0.628509
							DBT	-0.48796	-0.72593				CDK14	-0.44531	1.09426
							Defb1	0.636157	3.113				CEACAM1	-0.44639	-0.43622
							DENND1C	0.821854	1.33065				CELF2	0.936601	0.569159
							DIP2B	-0.33703	0.448832				CERS2	-0.40866	-0.45035
							DKK3	1.43017	0.944343				CERS5	0.665345	0.580677
							Dleu2	-0.28239	-0.82156				CHIC1	0.673767	-1.84836
							DNMT3A	0.378958	0.681185				CHST11	1.14615	3.82372
							DPYSL3	1.01664	0.697023				CHSY1	0.531352	0.737346
							DSN1	0.382479	1.74081				CIITA	1.28367	1.947
							DTX3	0.995872	0.794149				CLCF1	1.11697	1.86392
							DUSP10	-0.82496	0.8123				CLCN5	-0.44987	0.684653
							EFEMP1	1.50402	0.982723				CLEC10A	0.634741	1.60892
							EFEMP2	0.907294	0.913463				CLIP2	0.901057	1.15122
							EGFLAM	-0.91079	1.817				CLMP	2.02873	2.509
							EHD2	0.915882	1.0608				CLSTN1	0.985739	1.13236
							EHD4	0.480149	1.17112				CMBL	-0.70997	-0.61046
							EHF	0.827764	1.91186				CMTM7	0.996787	1.0913
							ELF4	0.542058	1.4678				CNBP	-0.45176	-0.49659
							ELOVL7	0.898963	3.85477				CNTLN	-0.72784	0.903258
							EMILIN1	0.78858	0.528641				COL14A1	1.75833	1.15546
							EMP3	0.528866	1.53844				COL16A1	1.7197	1.47671
							EPHA3	1.06461	1.99942				COL1A1	1.27878	3.36835
							EPHB2	0.937283	3.76031				COL1A2	1.31315	2.48801
							EVC	0.895875	1.47304				COL3A1	1.14788	2.61159
							FAM43A	0.905284	0.576077				COL4A1	1.46802	1.16843
							FBLIM1	0.710288	2.18136				COL4A2	1.6073	0.910954
							FBLN2	1.07064	1.02869				COL5A1	1.7117	1.10633
							FBLN5	1.72468	1.12435				COL6A2	0.853936	1.86014
							FBN1	0.897217	1.59471				COL6A3	1.24064	2.14142
							FCGR2A	0.726494	1.3397				COLEC11	0.556074	0.738441
							FGD3	0.585642	1.2003				COQ5	-0.48923	-0.53645
							FGFR2	0.749943	0.327276				COTL1	0.663357	1.27915
							FHL2	1.32154	2.90989				CPEB1	1.27282	1.02964
							Fhod1	1.09361	0.59712				CPOX	-0.62997	-0.49822
							FLNA	1.06083	1.36463				CREB3L1	1.53903	1.82345
							FMNL3	0.640321	0.585628				CRISPLD2	1.83072	2.20134
							FMOD	1.09303	1.11729				CRTAP	0.470871	0.81208
							FOXN2	-0.2968	0.352816				CSF2RB	0.880776	1.62362
							FRRS1	-0.64006	0.469677				CTH	-1.04856	-1.63919
							FSTL1	0.631164	1.58149				CXCL10	1.52382	1.71298
							FUT7	1.09126	3.00965				CYP27A1	-0.44894	-1.09
							FXYD5	0.460934	1.31285				CYP2C8	-1.25796	-1.36679
							GABBR1	0.744979	0.850224				CYTH3	0.897008	0.5152
							GCLC	-0.40872	0.449686				CYTH4	1.02981	1.85661
							GDF2	0.543178	0.561446				DAAM2	0.528147	0.976981
							GGT5	0.812897	0.837923				DAPP1	0.807343	1.20739
							GLIS2	1.69372	0.745617				DBN1	1.48672	1.27459
							GLTP	0.298372	1.21754				DBT	-0.51991	-0.72593
							GMIP	0.656915	0.835919				DCAF11	-0.64582	-0.64997
							GPHN	-0.4839	-0.64614				DDR1	0.773737	1.46886
							GPR35	0.611408	2.68884				DDR2	0.502086	0.906021
							GPX3	0.595773	1.19981				Defb1	0.728435	3.113
							GPX7	0.711218	0.816416				DENND11	-0.27145	0.362482
							GSN	0.797586	1.45528				DENND1C	1.03941	1.33065
							HACL1	-0.32326	-1.49978				DIP2B	-0.38851	0.448832
							HBS1L	-0.35371	-0.46342				DKK3	1.98956	0.944343
							HDAC7	0.606634	0.545165				DLGAP4	0.263512	0.492276
							HEYL	1.41504	1.27141				DNMT3A	0.452336	0.681185
							HIBADH	-0.42169	-0.57627				DOCK11	0.787303	1.25203
							HK1	0.525076	0.683648				DOCK2	0.833985	1.83012
							HK2	0.644893	2.16601				DPYSL3	1.57917	0.697023
							HLA-DMA	-1.4114	1.49751				DSN1	0.391541	1.74081
							IGFBP7	1.01694	0.702738				DTX3	1.43606	0.794149
							IKZF1	0.598322	1.3335				DUSP10	-0.8865	0.8123
							IL34	1.16076	0.926964				DYSF	-0.28651	0.766335
							ITGAV	0.394915	0.474234				EDA2R	1.50303	1.83957
							ITGAX	0.883598	3.27073				EDNRA	0.862789	0.833689
							ITGBL1	1.94784	2.49232				EFEMP1	2.21878	0.982723
							ITPRIPL1	0.725428	0.688337				EFEMP2	1.12111	0.913463
							KCNAB2	1.10289	1.52347				EGFLAM	-1.41998	1.817
							KCTD11	0.661046	0.692446				EHD2	1.60954	1.0608
							KDSR	-0.41631	0.328905				EHD4	0.592793	1.17112
							KLHL6	0.613071	0.81311				EHF	2.20304	1.91186
							KMO	-0.61945	-0.54951				EIF5A2	0.71319	1.63189
							KSR2	0.981802	1.78181				ELF4	0.953613	1.4678
							L3MBTL3	-0.68172	0.448824				ELOVL7	1.92774	3.85477
							LAIR1	0.966086	1.59755				EMB	0.927936	1.5503
							LAMA2	0.802876	1.76832				EMP3	0.582311	1.53844
							LAMB1	0.731298	0.882067				ENTPD1	0.961162	1.2204
							LAT2	0.463072	2.21695				ENTPD8	-0.96584	-0.51542
							LBH	0.99898	0.985474				EPB41L1	0.871263	1.06799
							LGALS3	1.104	2.4686				EPHA3	1.9461	1.99942
							LGALS3BP	0.8631	0.703822				EPHB2	1.57838	3.76031
							LOXL3	0.637767	0.743425				EVC	0.993484	1.47304
							LSP1	1.17326	1.33575				EZR	0.370425	0.560994
							LUM	1.32165	1.87125				FAM43A	0.930662	0.576077
							MAPK7	0.632015	0.881963				FBLIM1	0.962355	2.18136
							MARCHF6	-0.32474	-0.42134				FBLN2	1.27364	1.02869
							MATK	0.763336	2.43664				FBLN5	2.55867	1.12435
							MCAM	0.866926	0.955979				FBN1	1.30427	1.59471
							MCM6	0.887304	1.01243				FCHSD1	0.859981	1.12079
							MCOLN2	0.790046	2.20569				FGD2	0.578314	1.37596
							MFGE8	0.897472	1.14				FGD3	1.12549	1.2003
							MICAL1	1.11419	1.00195				FGFR2	1.40877	0.327276
							MICALL2	1.08831	0.894569				FHL2	2.00761	2.90989
							MMP2	1.34617	1.78718				Fhod1	1.28013	0.59712
							MVP	0.687053	0.808431				FLNA	1.48236	1.36463
							Mxra7	0.87135	0.778095				FLT3	1.12862	2.11049
							MXRA8	1.4557	0.947627				FMNL3	1.24919	0.585628
							MYADM	0.48646	0.557109				FMOD	1.40827	1.11729
							MYO9A	-0.38715	1.29002				FREM1	0.759436	0.939585
							MYO9B	0.407759	0.969762				FRMD6	1.05368	0.657314
							NARS2	-0.21893	-0.64793				FRRS1	-0.93942	0.469677
							NAV1	0.386006	0.801177				FSTL1	0.961184	1.58149
							NFKBID	0.570029	1.56192				FUT7	1.25117	3.00965
							NLRP1	0.465417	1.37302				FXYD5	1.01728	1.31285
							NR4A3	1.3872	4.30106				GABBR1	1.27817	0.850224
							NSL1	-0.36523	1.72856				GADD45A	-0.92338	1.29741
							NUDT4	-0.41843	0.410201				GATM	-0.81061	0.425073
							OAT	-1.27783	-0.89735				GCLC	-0.68198	0.449686
							OSMR	0.837359	1.38664				GDF6	1.23165	1.66267
							P3H3	1.76295	0.882793				GGT5	1.08403	0.837923
							PACS1	0.529637	0.525819				GLIPR1	0.9222	1.7951
							PAH	-0.46923	-0.53905				GLIS2	1.74797	0.745617
							PARVG	0.618093	2.06359				GLS	1.15164	1.17186
							PDE1A	0.633268	0.794718				GLTP	0.417791	1.21754
							PDGFD	0.834197	0.862223				GMIP	0.833873	0.835919
							PDGFRA	0.930826	1.16355				GNB1	0.243268	0.327591
							PDGFRB	1.08927	1.3215				GNG2	0.666119	1.48804
							PFKFB4	0.452265	1.17789				GPHN	-0.53686	-0.64614
							PFKP	1.37034	1.20085				GPX3	0.571872	1.19981
							PHLDA3	1.02519	1.92088				GPX7	1.495	0.816416
							PHLDB1	1.06452	0.883779				GRK3	0.785557	1.79325
							PI15	-1.6737	2.50059				GSN	0.900732	1.45528
							PKIB	-0.62902	1.95912				GUCY1A1	1.05002	0.843254
							PLAGL1	0.607003	1.57728				GUCY1B1	0.538341	0.479062
							PLAT	0.763424	2.63235				HACL1	-0.46194	-1.49978
							PLAU	1.11139	2.32633				HDAC7	0.940851	0.545165
							PLEKHA1	-0.28382	1.40764				HEYL	1.73057	1.27141
							PLEKHG2	0.715948	0.441894				HGF	0.769587	0.757096
							PLEKHM3	-0.28743	0.775086				HIBADH	-0.53815	-0.57627
							PLEKHO1	0.64929	0.991127				HIP1	0.497426	1.20002
							PLPP2	1.36069	0.757984				HK1	1.00887	0.683648
							PLVAP	0.716694	0.708555				HK2	0.829043	2.16601
							PLXNA3	1.06921	1.34303				HLA-DMA	-1.47284	1.49751
							PMP22	1.04681	0.758119				HLA-DMB	0.978185	1.77521
							POLK	-0.29876	0.633168				HSD17B13	-0.84637	0.971904
							PON1	-0.58693	-0.62465				HSD17B6	-0.88877	1.16011
							POSTN	-0.89786	1.15833				IFI16	0.85193	1.16463
							PRELP	1.00538	0.743642				IFI16	0.85193	0.908978
							PRKCA	-0.27965	0.513247				IFI16	0.85193	1.38697
							PRKCD	0.653391	1.0556				IFT57	0.508229	1.23116
							PRRG4	-0.52206	2.12159				IGFBP7	1.76498	0.702738
							PRSS23	0.745356	1.46975				IGSF10	0.977662	1.38088
							PTPN13	0.699745	0.976013				IKZF1	1.16253	1.3335
							PTPN7	0.923881	1.30863				IL15	0.64854	1.36242
							RASA3	0.811082	0.579694				IL16	0.741735	0.64862
							RASAL1	1.71288	2.87338				IL34	1.80799	0.926964
							RERE	-0.18404	0.353581				INPP5D	0.892003	1.31631
							RGS19	0.737506	1.27839				INTS6L	1.09567	1.4736
							RGS5	-0.60796	0.402882				IQGAP1	0.567315	1.62726
							RHBDF1	0.833615	0.850044				ITGA4	0.922064	1.55867
							RHOH	0.678857	1.02951				ITGAV	0.738872	0.474234
							RINL	0.477481	1.05535				ITGAX	1.10388	3.27073
							ROBO2	-0.66218	1.62692				ITGB5	0.402645	0.400463
							RORC	-0.55121	-0.44328				ITGBL1	3.03452	2.49232
							RUNX1	0.679767	1.97621				ITPRIPL1	1.26533	0.688337
							S100A6	0.822545	1.56476				KCNAB2	1.12067	1.52347
							SASH3	0.688406	1.26586				KCNJ16	1.90407	1.44323
							SELENON	0.633167	1.22111				KCNK13	0.686523	1.60021
							SELP	0.566412	1.2103				KCNK6	0.644268	0.906897
							SELPLG	0.782377	1.43262				KCTD11	0.579156	0.692446
							SEMA3B	0.848309	1.72488				KCTD12	1.0807	1.42854
							SEMA4D	0.619114	1.69199				KDSR	-0.43965	0.328905
							SEPTIN8	0.612472	0.994886				KLHL6	1.17449	0.81311
							SERPINH1	0.408344	1.29702				KMO	-0.87818	-0.54951
							SFXN3	0.548849	1.04242				KSR2	2.07976	1.78181
							SLAMF8	1.11176	2.40294				LAIR1	1.39295	1.59755
							SLC1A5	0.528616	0.809766				LAMA2	1.14573	1.76832
							SLC22A25	-0.41297	-0.79187				LAMB1	1.12457	0.882067
							SLC25A13	-0.46485	-0.5828				LAMC1	0.589966	0.653918
							SLC25A17	-0.23996	-0.66597				LAT2	0.638499	2.21695
							SLC31A1	-0.40215	-0.49215				LBH	1.86832	0.985474
							SLC35F2	1.00554	2.31072				LGALS3	1.63312	2.4686
							SLC35F5	-0.2564	0.419986				LHFPL6	0.891567	0.875191
							SLC5A1	0.834291	1.89223				LIPC	-0.88443	-0.69963
							SLC66A3	0.299979	1.65123				LOX	1.25426	2.83641
							SLC6A8	1.35688	1.63887				LOXL3	0.870493	0.743425
							SLFN13	0.703545	1.1861				LSP1	1.28419	1.33575
							SLFN13	0.703545	1.91267				LUM	1.91056	1.87125
							SMG1	-0.33104	0.376983				LUZP1	0.486985	0.383686
							SNN	0.365131	1.08937				MARCHF6	-0.29508	-0.42134
							SOAT1	-0.31936	1.59969				Marcks	0.758852	1.12237
							SOD3	1.42877	0.718457				MCAM	1.35951	0.955979
							SORL1	-0.39035	1.38153				MCM6	1.08588	1.01243
							Spaca6	0.890521	1.2925				MCOLN2	1.00366	2.20569
							SPECC1	0.545709	1.05848				MFGE8	1.03418	1.14
							SPRY1	0.747539	0.556291				MICAL1	1.37096	1.00195
							SPTAN1	0.40825	0.351311				MICALL2	1.12353	0.894569
							SRC	0.743153	1.42783				Milr1	0.825835	1.47035
							SRD5A1	-0.51916	-1.33881				MLPH	-0.52936	0.851389
							SRPX2	0.786097	1.08377				MMP2	1.83396	1.78718
							SSC5D	1.36841	2.26123				Mxra7	1.07282	0.778095
							SSH1	0.196666	0.546231				MXRA8	1.65586	0.947627
							ST6GAL1	-0.34599	0.573851				MYADM	0.654111	0.557109
							STARD9	0.438849	0.949121				MYO1F	0.562886	2.13719
							STK11IP	0.531157	0.501137				MYO1G	0.966678	1.58167
							STX3	0.42543	1.35196				MYO5A	0.86508	2.77433
							SUSD2	1.18281	1.24062				MYO9B	0.36704	0.969762
							SVEP1	0.950067	2.64356				MYOF	1.35364	2.44469
							TAGLN2	0.483079	1.48007				NAV1	0.631133	0.801177
							TANC1	0.364067	0.535101				Nbdy	0.591511	1.53563
							TENM4	1.20557	3.7562				NCEH1	0.925042	0.349356
							TIMP1	1.06551	4.40877				NCF2	0.869712	1.50023
							TIMP2	0.61572	1.06267				NEDD9	0.805378	1.15101
							TMEM119	1.61958	1.9928				NFKBID	0.684797	1.56192
							TMEM132A	1.42667	1.61448				NIBAN1	1.2559	1.43088
							TMEM164	0.688317	0.53871				NLRP1	0.817417	1.37302
							TMEM173	1.06451	1.23243				NLRP3	1.27629	1.31487
							TMEM229B	0.563215	1.06874				NR4A3	1.34663	4.30106
							TNFAIP8	0.634866	1.12102				NSL1	-0.25289	1.72856
							TNIP2	0.491877	0.523332				NUP93	0.495147	0.446134
							TNXB	1.07702	1.28417				OAT	-1.31999	-0.89735
							Tpm1	0.786673	1.29309				OSBPL3	1.08131	2.52678
							TRAF3IP3	0.76455	1.13154				OSMR	1.19846	1.38664
							TREM2	1.44197	4.1341				OTULINL	1.12485	1.60443
							TRERF1	0.658387	1.26966				OXCT1	1.27545	1.3503
							TRPV2	0.902952	1.44944				P3H3	2.03455	0.882793
							TTC39A	0.862093	4.14293				PACS1	1.0928	0.525819
							UAP1L1	0.756016	2.2534				PAH	-0.66643	-0.53905
							UNC5B	0.938875	1.5451				PAICS	-0.43044	-0.78516
							VCAN	1.1016	2.91484				PAM	0.842223	0.815577
							VILL	0.693781	1.1779				PAMR1	0.774277	1.47113
							VIM	0.920107	1.51677				PAPSS2	-0.4253	-0.8848
							VSIR	0.58885	0.610287				PARVG	0.924437	2.06359
							WDR1	0.387292	0.493873				PCK2	-0.7784	0.691859
							WNT4	1.8822	1.0208				PCLAF	-0.99229	1.95467
							ZBP1	1.27689	1.12287				PDE1A	1.46486	0.794718
							ZNF449	-0.36055	1.2196				PDE3A	1.3769	0.738257
													PDE4A	0.778687	0.753837
													PDGFD	1.99619	0.862223
													PDGFRA	1.49919	1.16355
													PDGFRB	1.39011	1.3215
													PFKFB4	0.718497	1.17789
													PFKP	2.03622	1.20085
													PHLDA3	1.22721	1.92088
													PHLDB1	1.66523	0.883779
													PI15	-1.80408	2.50059
													PIK3CG	1.0336	1.63655
													PIP4K2A	0.60133	1.36052
													PIP4P2	1.02311	0.546106
													PIPOX	-0.43081	-0.55928
													PKIB	-0.70923	1.95912
													PLA2G4A	0.815879	1.06189
													PLAGL1	1.12927	1.57728
													PLAT	1.87993	2.63235
													PLAU	1.77295	2.32633
													PLCB2	0.628679	1.30269
													PLCE1	1.34219	0.452424
													PLEKHG2	1.00077	0.441894
													PLEKHM3	-0.31973	0.775086
													PLEKHO1	1.07815	0.991127
													PLG	-0.71917	-0.38554
													PLIN2	-0.89998	0.308029
													PLPP2	2.15191	0.757984
													PLVAP	1.81146	0.708555
													PLXNA3	1.09834	1.34303
													PMP22	1.55918	0.758119
													PON1	-0.8922	-0.62465
													PRELP	1.7133	0.743642
													PRKAB2	-0.60614	0.590579
													PRKCD	0.871675	1.0556
													PRR5L	0.58722	0.724766
													PRRG4	-0.54951	2.12159
													PRSS23	1.05464	1.46975
													PTPN13	1.49277	0.976013
													PTPN22	0.944971	1.14339
													PTPN7	1.48672	1.30863
													PTPRE	0.864927	1.51276
													PXDN	0.353581	0.449142
													RAB8B	0.503639	1.16902
													RALGDS	0.949477	0.917186
													RASA3	1.0494	0.579694
													RASAL1	2.33837	2.87338
													RASGRP2	0.650044	0.406348
													RBP4	-0.75222	-0.42881
													RCSD1	0.702199	0.669798
													RELN	-0.68464	0.625855
													RGS19	0.886747	1.27839
													RHBDF1	0.904553	0.850044
													RHOH	1.32172	1.02951
													RHOQ	0.752478	1.06138
													RINL	0.564802	1.05535
													RNASEL	0.600341	0.918191
													RNF150	1.37289	1.42582
													RNF186	-1.29333	0.855525
													RNF24	0.829186	0.501641
													ROPN1L	-0.66986	-1.14456
													RORC	-1.05409	-0.44328
													RTN1	1.01454	0.957947
													RUNX1	1.40159	1.97621
													S100A6	1.24229	1.56476
													SASH3	1.02727	1.26586
													SELENON	0.614381	1.22111
													SELP	1.03959	1.2103
													SELPLG	1.18887	1.43262
													SEMA4D	1.06311	1.69199
													SEMA6D	0.677533	0.742375
													SEPTIN4	0.449829	0.681536
													SEPTIN8	0.897579	0.994886
													SERPINF2	-0.77924	-0.48308
													SETD7	-0.34462	0.80716
													SFXN3	0.966249	1.04242
													SLAMF8	1.42922	2.40294
													SLC1A5	0.983707	0.809766
													SLC22A25	-0.84546	-0.79187
													SLC22A7	-0.76584	-1.90795
													SLC25A13	-0.62583	-0.5828
													SLC25A17	-0.30746	-0.66597
													SLC25A27	-0.46162	0.939472
													Slc25a48	-0.70523	-0.67709
													SLC27A5	-0.98978	-0.89174
													SLC31A1	-0.61363	-0.49215
													SLC35F2	1.66979	2.31072
													SLC5A1	1.79254	1.89223
													SLC66A3	0.676634	1.65123
													SLC6A12	-1.01409	-0.81781
													SLFN12L	1.25318	2.47144
													SLFN13	1.42697	1.1861
													SLFN13	1.42697	1.91267
													SLFN5	0.724689	1.1997
													SMG1	-0.46762	0.376983
													SNN	0.620782	1.08937
													SOD3	2.06725	0.718457
													SORL1	-0.736	1.38153
													SOWAHC	-0.82092	1.14898
													SP140	1.16256	1.07518
													Spaca6	1.37291	1.2925
													SPARC	0.753821	1.17262
													SPARCL1	1.13688	1.44958
													SPATS2	0.542952	0.49703
													SPECC1	1.21546	1.05848
													SPRY1	0.963002	0.556291
													SPTAN1	0.374851	0.351311
													SRC	1.04539	1.42783
													SRD5A1	-0.99326	-1.33881
													SRPX2	1.09856	1.08377
													SSC5D	1.68411	2.26123
													SSH1	0.2296	0.546231
													ST6GAL1	-0.35202	0.573851
													STARD9	0.940606	0.949121
													STK17B	0.93023	0.596201
													STK39	1.30716	1.31786
													STX3	0.606487	1.35196
													SUSD2	1.66357	1.24062
													SVEP1	1.61652	2.64356
													SWAP70	0.608168	0.63207
													SYK	0.85806	1.43128
													SYT9	-0.76045	1.19001
													SYTL2	1.12813	1.18598
													TAGAP	0.764192	1.23216
													TANC1	0.900711	0.535101
													TBC1D9	0.546943	1.52808
													TCF21	1.04855	0.697729
													TCF4	0.7089	0.437575
													TENM4	2.07011	3.7562
													TES	0.71732	1.46385
													TIFAB	0.986784	1.37867
													TIMP1	1.08167	4.40877
													TIMP2	1.05383	1.06267
													TIMP3	0.740472	0.594582
													TLR7	1.03446	1.60191
													TMEM119	1.88284	1.9928
													TMEM132A	1.73704	1.61448
													TMEM164	1.04213	0.53871
													TMEM165	0.565708	0.416211
													TMEM173	1.33015	1.23243
													TMEM229B	0.966934	1.06874
													TMEM65	0.427106	0.771138
													TNC	0.979234	2.61068
													TNFAIP3	0.57757	2.2064
													TNFAIP8	1.28035	1.12102
													TNFRSF10A	0.768653	1.69
													TNFRSF11A	0.874686	2.35372
													TNFRSF21	1.20709	1.01626
													TNS3	0.368437	0.47267
													TNXB	1.09432	1.28417
													TOB1	-0.66165	-0.69586
													Tpm1	1.31812	1.29309
													TRAF3	0.396398	0.438906
													TRAF3IP3	1.35291	1.13154
													TREM2	1.30235	4.1341
													TRERF1	1.3475	1.26966
													TRPV2	1.12583	1.44944
													TSPAN15	0.906643	1.06821
													TTC39A	1.43171	4.14293
													TXNDC15	0.481421	-0.64539
													UBASH3B	0.618019	1.65769
													UNC5B	1.60082	1.5451
													UPB1	-0.67892	-0.71161
													VCAN	1.61629	2.91484
													VEPH1	2.01862	1.80796
													VILL	1.10517	1.1779
													VIM	1.43977	1.51677
													VNN1	-0.80272	0.981845
													VOPP1	0.578935	0.754977
													VSIR	1.13691	0.610287
													WDFY4	0.889777	1.38317
													WDR1	0.415622	0.493873
													WIPF1	0.884125	0.954598
													WLS	0.809689	0.929528
													WNT4	2.61722	1.0208
													ZBP1	1.70744	1.12287
													ZC2HC1A	0.900701	1.50087
													ZEB2	0.770792	1.0695
													ZIK1	0.920809	0.938046
													ZNF25	0.412348	1.33943
													ZNF704	0.529611	0.618106

## Sheet: Figure 5
CXCL10 (pg/ml)	Urokinase PLAU (pg/ml)	THBS1 (ug/ml)	IGFBP7 (ng/ml)	SSC5D (ng/ml)	FBN1 (ng/ml)	SEMA4D (ug/ml)	VCAN (ng/ml)	TNC (ng/ml)	PAM (ng/ml)	ADAMTS2 (ng/ml)
31	53	52	72	81	52	73	68	78	41	46
28	72	35	74	125	67	97	61	34	55	48
22	73	34	91	105	71	96	73	51	27	26
36	64	45	63	123	71	74	69	62	29	13
34	87	21	81	90	99	88	67	56	22	21
27	75	40	57	85	74	80	56	97	47	7
24	47	47	73	117	86	78	70	60	21	44
30	91	22	69	110	50	94	44	67	12	45
46	64	44	95	94	54	79	54	60	29	13
41	78	39	76	99	81	62	69	69	31	15

## Sheet: Figure 6
		A	IGFBP7				B	SSc5D				C	SEMA4D
			F0/F1	F2	F3/F4			F0/F1	F2	F3/F4			F0/F1	F2	F3/F4
			244.752	226.929	533.078			3.168	5.92	9.48			1.16224	1.64448	2.35744
			225.815	240.035	220.822			2.824	8.16	8.792			1.31104	1.2032	0.64832
			216.55	190.129	379.474			3.832	2.872	5.552			1.31872	1.24032	0.61696
			156.579	199.095	207.788			1.784	3.824	6.272			0.72608	0.91488	0.8992
			148.194	217.813	407.283			3.792	5.8	22.824			0.65152	0.93888	1.83168
			181.617	223.565	247.659			5.832	3.072	5.696			0.7712	0.89024	1.51552
			160.065	213.11	283.349			0.696	10.16	3.472			0.70048	0.97984	0.90144
			197.716	222.346	676.095			1.864	3.672	6.696			0.8096	1.41696	1.0992
			156.345	195.579	241.586			2.704	4.392	9.504			0.79424	1.0528	1.19488
			233.177	202.466	338.871			1.944	9.88	18.184			0.77216	1.5312	1.6656
			176.084	216.104	165.252			2.04	3.808	8.896			1.20608	1.34432	0.76352
			184.728	172.508	218.571			2.408	6.544	5.44			0.80832	0.896	0.87808
			150.781	214.53	212.176			3.384	4.264	3.312			0.78944	0.99712	0.80992
				207.17	223.65				7.664	6.552			1.5664	0.94592	0.992
			194.702	195.134	187.605			4.816	2.816	3.072			0.27712	0.93664	2.28416
			242.392	185.24	168.242			6.464	9.944	2.88			1.04672	0.92896	1.67104
			196.838	262.595	152.506			0.632	11.456	5.656			1.06624	0.87328	1.05184
			158.292	193.158	619.651			0.696	3.704	33.112			0.44896	1.11712	1.55904
			135.575	224.517	107.189			1.554	3.424	8.784			1.28832	0.98336	1.20896
			233.107	246.844	291.161			0.562	2.784	17.072			0.62784	1.09408	1.47232
			168.528	194.629	327.952			0.296	2.624	7.368			0.7408	0.85664	0.55232
			190.977	237.539	287.451			0.338	2.832	6.56			0.58976	0.93824	0.6208
			148.102	228.006	137.275			0.808	4.496	2.624			0.416	1.19808	0.4288
			154.427	235.548	288.761			1.206	4.224	17.464			0.94528	1.24896	0.7664
			198.042	168.594	547.937			1.916	2.624	19.264			0.56512	0.90048	1.72672
			199.041	142.689	314.036			1.318	3.384	9.936			0.584	0.72064	1.08032
			201.91	220.366	602.672			0.956	3.952	29.936			0.63712	0.90688	1.24416
			189.009	244.728	425.658			0.538	3.456	19.424			0.70944	1.12064	1.06464
			183.555	211.207	825.136			0.712	5.272				0.63904	0.71168	3.40064
			141.981	137.514	503.912			0.086	8.248	14.08			0.33056	1.57856	1.08064
			176.304	103.362	217.744			0.684	6.344	10.224			0.80928	0.8064	0.96704
			192.791	162.58	412.353			0.768	6.152	7.184			0.37824	1.21952	1.35616
			118.666	294.233	433.645			0.894	2.968	27.088			0.6224	0.90688	1.67104
			195.125	370.946	1066.04			0.626	14.008	33.416			0.4384	0.99648	3.5936
			145.223	296.14	440.253			1.184	4.504	10.36			0.37504	1.16128	1.23488
			255.744	153.796	320.151			1.102	10.136	5.048			1.6544	1.26304	1.85344
			185.851	115.487	196.224			2.052	4.76	5.736			0.41568	0.61088	1.00832
			151.167	216.574	207.611			2.334	7.616	10.36			0.3536	0.86624	0.7616
					267.456					6.976					0.9104
					790.622					28.432					2.37184
					161.175					2.088					0.70528
					350.867					11.84					1.49792
					276.433					9.688					0.6576
					140.608					1.952					0.6336
					583.988										2.48
					287.363					10.816					1.37824
					609.586					36.296					1.38464
					491.256					24.352					1.76064
					301.892					10.168					0.9712
					362.906					16.352					1.8608
					568.323					58.6167					2.02368
					290.025					6.928					1.30144

## Sheet: Figure 7
		A	IGFBP7				B	SSc5D				C	SEMA4D
			F0/F1	F2	F3/F4			F0/F1	F2	F3/F4			F0/F1	F2	F3/F4
			410.324	361.695	386.96			14.684	6.296	13.852			1.4576	1.18064	1.24864
			257.511	545.602	296.781			2.872	7.14	14.58			0.81072	1.14928	1.17952
			231.309	402.658	336.26			8.376	9.468	7.904			1.04176	0.77888	1.03744
			130.619	450.854	288.285			2.504	8.304	9.04			0.80688	1.3224	1.08624
			301.453	426.762	266.943			4.988	4.372	7.612			1.33376	0.8328	0.7192
			353.453	336.981	420.017			18.036	11.22	13.14				1.18064	1.1608
			206.695	340.788	386.396			2.856	9.7	8.956			0.90096	0.98832	1.39232
			264.893	310.928	407.587			7.048	3.988	18.892			1.2016	0.97728	1.63776
			275.121	365.697	302.354			5.42	6.34	5.452			0.768	1.08608	1.06544
			246.478	601.402	299.33			7.352	22.476	15.304			1.26736	1.49952	1.0072
			237.538	289.663	293.231			4.76	6.252	8.52			0.91632	0.75584	1.70816
			248.949	283.028	626.068			12.684	9.232	19.956			0.87216	1.14352	2.20544
			184.613	343.883	309.549			3.784	11.6	19.696			1.06096	0.9632	1.25216
			161.615	411.773	258.468			3.02	10.684	9.248			0.63952	1.32208	1.05504
			234.396	228.337	429.632			3.204	7.336	13.612			0.95968	0.98352	1.27392
				506.182	532.317				8.696	9.732				1.26464	1.15904
			165.643	223.357	282.992			6.296	4.04	4.748			0.89056	1.30976	0.96784
			274.51	300.237	396.465			5.632	16.688	16.412			1.32144	1.10048	1.22128
			195.416	272.17	328.194			6.848	14.368	29.624			0.97248	1.08512	1.50192
			200.094	198.233	307.75			5.136	5.832	9.884			1.20624	1.00224	0.904
				247.138	251.493				6.656	9.904				1.46704	0.92432
			188.385	374.344	388.236			3.4	16.292	22.704			0.89888	1.4352	1.33904
			178.058	321.063	332.479			3.864	7.908	17.18			1.02688	1.05184	1.20624
			219.796	180.822	592.917			4.932	3.612	8.94			0.82352	0.88464	1.19136
			271.98	305.005	346.758			7.508	7.616	11.996			0.83472	1.21552	0.648
			211.569	359.504	293.356			4.288	11.392	7.672			1.09808	1.25664	1.10432
			270.903	236.137	530.019			9.248	4.676	21.16			1.61728	0.81904	1.47104
			368.226	210.546	270.263			5.548	9.392	3.1			1.0608	0.89264	1.03104
			332.612	415.55	518.186			5.64	7.508	14.076			0.91136	1.64576	1.07232
			240.842	696.152	337.731			5.116	14.964	8.032			1.54	1.67888	0.8248
			223.498		376.18			2.004		9.436			1.02752		1.04816
			232.977		425.935			3.156		10.968			0.94		1.67136
			235.61					4.628		48.576			0.9224		1.80256
			438.621		365.09			8.096		32.392			1.15984		1.25232
			223.77		285.586			4.396		6.284			1.09488		0.92832
			205.487		301.84			3.98		7.124			1.02848		1.00512
			193.434		570.61			3.824		37.86			1.06752		1.16512
			228.879		353.593			2.812		10.044			0.69728		0.97568
			283.498		446.825			3.964		13.172			0.8912		1.45616
			199.648		832.595			4.504		31.708			0.9368		1.82864
			279.328		391.531			7.152		10.58			0.84496		2.08304
			294.449		465.356			5.052		6.712			1.13168		1.04848
			211.08		549.291			8.396		19.496			0.9064		1.17072
			355.998		787.366			7.036		14.84			1.20992		1.59568
			288.234		352.241			4.268		5.928			1.42528		1.63904
			240.084		690.274			5.32		25.78			0.96944		1.56752
			235.466		762.722			6.616		23.416			1.32704		1.51312
			268.917		731.115			12.42		28.864			0.98992		1.66544
			311.134		540.201			5.956		24.284			1.32096		1.28688
			245.439		254.045			6.216		8.58			0.9728		0.896
			185.952		383.816			3.92		11.852			0.8704		0.97792
			227.616		370.426			3.932		16.432			0.83392		0.89072
			171.543		345.497			3.52		10.908			1.09872		1.02864
			468.101		673.909			5.236		27.68			1.08624		1.38656
			295.677		615.343			3.792		44.304			0.9928		1.712
			417.688		376.838			3.98		10.972			0.816		1.41712
			243.067		597			2.6		31.964			0.74448		1.62736
			294.711		460.449			6.2		10.288			0.8232		1.22784
			243.351		646.142			1.508		19.6			0.9168		1.5512
			319.107		465.141			2.84		14.112			0.75952		1.30576
			412.345		310.221			9.928		6.656			1.03632		0.92928
			272.214		363.57			2.416		6.784			0.89424		1.16528
			467.371					6.216					1.52272
			534.694					9.764					1.08032
			265.341					10.632					0.81952
			445.644					20.496					0.91616
			248.666					4.828					0.83568
			333.841					6.368					1.43888
